# Supplementary material for: Gut butyrate-producers confer post-infarction cardiac protection
Source: Nat Commun. 2023 Nov 9;14:7249. doi: 10.1038/s41467-023-43167-5 (PMC10636175; doi:10.1038/s41467-023-43167-5)
Supplement: Supplementary file 7 — Source Data [file 41467_2023_43167_MOESM7_ESM.xlsx]

## Sheet: Figure 1
	Figure 1c				Figure 1e			Figure 1e			Figure 1h				Figure 1h				Figure 1h				Figure 1h				Figure 1h				Figure 1k					Figure 1n					Figure 1n					Figure 1n
	alpha diversity				correlation			correlation			B. adolescentis abundance				B. ruminatium abundance				B. virosa abundance				S. salivarius abundance				S. parasanguinis abundance				Shannon's index					B. adolescentis abundance					B. virosa abundance					S. parasanguinish abundance
	Ctrl	STEMIT1	STEMIT2		EF (%)	Shannon's index		EF (%)	Pielou's index		Ctrl	STEMIT1	STEMIT2		Ctrl	STEMIT1	STEMIT2		Ctrl	STEMIT1	STEMIT2		Ctrl	STEMIT1	STEMIT2		Ctrl	STEMIT1	STEMIT2		PreIR	IRD1	IRD7	IRD28		Pre-IR	IRD1	IRD7	IRD28		Pre-IR	IRD1	IRD7	IRD28		Pre-IR	IRD1	IRD7	IRD28
	3.28131	2.96017	3.10318		79.24	2.96017		79.24	0.617243		0.029967	0.001277	0.000275		0.02404	5.29e-05	1.77e-05		6.69e-05	0.003362	4.46e-06		0.00211	0.007627	0.004204		9.92e-06	3.26e-05	5.68e-05		7.71239	7.63644	7.55556	8.07031		1.78356e-07	7.79e-08	6.35e-08	2.28e-07		1.11223e-05	0.000257611	1.27e-05	1.19e-05		2.28252e-07	1.09078e-06	7.19e-07	5.79e-07
	3.84601	3.71299	3.65403		31	3.71299		31	0.733416		0.017303	0.006887	0.000272		0.000161	0.000322	1.58e-05		3.17e-08	0.011484	1.22e-05		0.001589	0.00257	0.000959		0.001062	5.3e-05	1.63e-06		7.67368	7.73671	7.44514	8.33049		3.43e-07	1.3e-07	2.46e-07	1.72e-07		1.11223e-05	9.81031e-05	2.26e-05	1.7e-06		3.93e-07	1.03e-06	6.58e-07	4.05e-07
	3.44737	3.50378	3.27314		52	3.50378		52	0.710061		0.023072	0.001225	0.000111		0.022358	0.010659	2.98e-05		0	0.118441	6.86e-07		0.003138	0.640715	0.01622		5.75e-05	0.098037	0.00035		6.46458	7.46673	7.70489	8.40485		3.81e-07	8.16e-08	1.84e-07	1.83e-07		1.31261e-07	2.53004e-05	1.43861e-06	7.63e-06		1.44e-07	3.45761e-06	1.41e-06	7.91e-07
	3.5861	3.61196	3.35173		44	3.61196		44	0.706567		0.000161	0.002115	6.24e-05		0.006697	0.000487	0.004586		8.53e-06	0.016544	2.57e-05		8.64e-06	0.007371	0.002058		2.58e-05	0.008907	0.000327125		6.88669	7.29253	7.12813	7.59592		6.7e-08	4.3e-08	6.65e-08	2.15e-07		5.21e-07	4.64483e-05	2.04e-05	4.61e-06		4.06e-07	1.06e-06	9.22e-07	5.24e-07
	3.5338	3.19645	3.53428		34	3.19645		34	0.637088		0.022012	0.005526	0.000113		0.258103	4.17e-05	0.000216		5.26e-06	0.012896	1.28e-06		0.000551	1.17e-05	0.00013		6.85e-05	1.07e-06	0.000174		7.86184	7.30566	7.22253	7.46967		3.01e-07	1.01e-07	3.27e-07	2.06e-07		7.73044e-06	9.33e-05	4.6e-07	1.42e-05		6.77e-07	1.35422e-06	1.01e-06	9.83e-07
	2.75935	3.76672	3.04113		57	3.76672		57	0.708281		0.018763	0.001277	0.007289		0.001662	0.022257	3.86e-06		0.000538	0.002403	0.000186		0.011586	8.24e-05	0.004088		0.007311	1.94e-06	3.99e-05		7.41726	7.73414	7.41779	7.6652		8.52049e-08	1.07e-07	5.98e-08	5.29e-08		5.71e-05	9.13149e-05	1.06089e-06	2.67e-07		8.82e-07	3.32856e-06	5.32e-07	1.28e-07
	3.23723	3.54525	3.24321		71.1	3.54525		71.1	0.691096		0.000412	0.000702	0.000101		0.003169	4.36435e-05	0.001843		0.006255	2.85e-05	7.64e-07		7.05e-05	0.115834	0.2275		0.003273	0.013522	0.028521		7.34211	7.05554	7.72471	8.23114		2.05e-07	1.11e-07	5.85e-08	6.16e-07		1.89477e-05	5.69812e-06	3.68617e-05	1.77e-05		5.61e-07	6.85e-06	1.45e-06	3.08e-06
	2.74551	3.70112	3.54368		69.2	3.70112		69.2	0.709715		0.000349	1.45832e-05	0.000331		0.059679	1.24434e-05	0.003088		1.06e-06	0.000896	1.87e-05		0.014693	0.007675	0.001495		1.02e-05	4.64e-05	3.71e-06		7.09709	7.69671	7.31194	7.87511		6.27e-07	1.4e-07	4.6e-08	2.84e-07		2.78e-05	1.23942e-05	4.01e-06	6.82e-07		1.1e-06	1.58e-06	5.39e-07	5.47e-07
	3.57723	3.70185	2.43325		46	3.70185		46	0.692927		0.003505	8.69324e-05	0.000208		0.007248	2.3e-06	0.023974		2.96e-06	8.19e-05	0.003336		0.001449	0.0209282	0.000464		0.000111	5.62e-05	0.000223
	3.27553	3.26195	3.83785		68.71	3.26195		68.71	0.686208		0.023374	0.016205	0.005623		0.012088	0.01181	3.2e-06		1.03e-05	0.00107	5.78e-06		0.00033244	0.0134155	0.000828		0.000116	0.000591	1.15e-05
	2.63495	3.52638	2.65246		70.6	3.52638		70.6	0.732803		0.034066	0.000134	1.55e-07		0.587009	0.0120336	4.48e-05		5.44e-06	3.21e-05	0.000658		0.00011094	0.00113	1.06e-05		1.93e-06	0.000641	0.001655
	2.49728	2.9906	3.7225		42.2	2.9906		42.2	0.638726		0.00925316	0.002975	0.001233		0.000253	0.00957121	2.17e-05		0.001736	0.001244	1.28e-05		1.021e-05	0.001932	0.002284		2.15e-06	1.89e-05	6.19e-05
	2.81346	2.71141	2.98354		60.2	2.71141		60.2	0.557039		0.000300296	8.75851e-05	3.28e-06		0.010453	2.38e-06	1.77e-05		1.49e-06	0.000811	0.010923		0.0038014	0.00013437	0.000204		0.003352	0.001197	1.24e-05
	2.94437	3.43801	2.673		52.38	3.43801		52.38	0.607104		0.0415502	0.009399	9.66e-05		0.021456	3.47092e-05	3.64e-06		0.00854	7.01e-06	8.32e-05		0.001349	0.0134626	0.000286		0.0007	6.16e-05	4.88e-05
	3.57277	3.99581	2.31167		72	3.99581		72	0.718088		0.437667	2.58368e-06	3.85e-05		0.00258667	7.69107e-05	5.62e-06		1.16e-06	0.012913	7.93e-07		0.00200862	7.21e-05	0.000468		6.2e-05	8.91e-05	0.019595
	3.11183	3.37712	3.52813		65.8	3.37712		65.8	0.687432		0.000462	0.001223	0.0620371		0.000792601	4.25e-05	0.000919		1.97e-05	7.06e-07	0.000294		0.00016563	0.00538581	0.043924		0.000119	0.021649	4.7e-05
	2.60758	3.21283	2.59549		78.9	3.21283		78.9	0.6809		0.184107	2.25096e-06	5.7e-05		0.792345	1.14097e-05	0.004699		1.69e-05	2.25e-06	0.001196		0.00090828	0.110184	0.000183		2.61e-05	1.98e-06	0.000257
	2.63015	2.96035	3.09927		57.8	2.96035		57.8	0.654685		0.00436791	2.1243e-08	0.006086		0.141463	6.34797e-06	1.59e-06		7.97e-06	5.02e-06	1.33e-08		0.003844	0.000414	0.002035		8.92e-05	6.7e-05	0.00039
	3.05437	3.62165	2.89079		57	3.62165		57	0.756481		0.00804063	1.96567e-06	0.000385		0.028485	0.0205919	1.97e-05		0.007579	0.008161	0.000289		7.6426e-05	0.00099599	0.000953		1.52e-05	2.94e-05	4.57e-05
	3.14593	3.84547	2.81679		56	3.84547		56	0.656455		0.370782	2.77614e-05	4.55e-07		0.00873071	8.54843e-05	2.58e-05		3.19e-07	0.001055	7.92e-08		0.00030342	0.00058833	5.93e-07		5.37e-06	0.003938	0.000655
	3.67231	3.84683	2.9596		53	3.84683		53	0.653237		0.000538138	1.88724e-05	0.006475		0.00964098	0.00142382	5.4e-07		4.93e-07	0.000376	6.2e-08		0.00014954	0.00412497	0.000491		6.73e-05	2.21e-06	3.69e-05
	3.43158	3.75126	2.86323		46.5	3.75126		46.5	0.633776		0.000901841	0.029817	1.37e-06		0.00123883	0.000734786	0.000202		8.64e-05	6.48e-06	7.08e-07		0.00035695	2.1507e-05	0.012139		1.26e-05	0.00075	0.109521
	2.81937	3.51718	2.6402		52.4	3.51718		52.4	0.608107		0.000972473	1.15e-06	3.27e-06		0.000416029	2.77e-05	1.69e-05		8.42e-07	2.46e-06	5.22e-07		8.8555e-05	0.00863759	5.74e-06		6.31e-05	0.000164	0.000102
	2.26069	3.7004	3.25224		56	3.7004		56	0.671161		0.0386617	5.05e-08	2.32e-06		0.00094527	7.75e-05	0.001641		0.008893	0.016164	5.48e-05		3.5e-05	0.00143	9.77e-05		7.62e-06	0.001716	7.01e-07
	3.45291	2.60237	3.23845		61.6	2.60237		42	0.550488		0.00268	4.18e-08	9.7e-05		0.018255	3.47e-06	9.34e-05		0.003286	8.42e-07	0.000692		0.000242	0.016287	2.02e-06		0.000218	0.000195	0.000118
	3.02634	3.43679	3.2606		68	3.43679		61.6	0.700631		0.002468	0.008446	0.000308		0.027574	1.26e-05	0.054544		3.05e-07	4.78e-06	6.5e-05		0.000186	0.001721	0.000807		2.53e-05	0.000107	0.027011
	2.6868	3.26389	3.54472		44.7	3.26389		68	0.620806		1.34334	6.72e-05	0.000526		0.032441	4.06e-06	0.00677768		1.46e-06	0.040572	2.25e-07		0.000893	0.005304	0.059629		0.000151	0.001519	3.2e-06
	3.1833	3.25469	2.91292		53	3.25469		44.7	0.622818		0.000438	5.39e-06	9.58e-05		0.048374	0.000344	0.000236		1.15e-07	0.008597	8.09e-05		0.00650375	0.001666	0.001433		0.000428	0.00026	0.002005
	2.6233	3.33333	2.84574		72	3.33333		53	0.616977		0.0867008	0.000174427	8.06e-07		0.00104767	0.000205944	6.77e-06		7.34e-07	1.17e-06	7.17e-07		0.00014569	1.3182e-05	0.137479		3.78e-06	8.67e-06	7.2e-06
	2.61499	3.11437	2.32167		59.3	3.11437		72	0.64187		0.000516004	0.00046033	0.015781		1.82317e-05	0.00489072	0.000255		2.15e-07	0.060009	3.39e-07		0.00314375	0.10599	2.85e-05		0.000491	0.004268	1.54e-05
	2.22966	2.96271	3.20313		40	2.96271		59.3	0.624395		0.000674056	0.013091	1.99e-07		0.001132	0.00072	5.86e-05		3.07e-05	0.610352	0.00088		0.000101	0.040078	0.000124		9.44e-06	0.002303	4.26e-05
	2.75352	2.87408	2.49268		51	2.87408		40	0.599293		0.028477	1.51e-05	0.000168		0.004698	0.000123	3.69e-06		1.32e-05	3.98e-06	9.89e-07		0.000219	0.012365	0.009569		2.43e-05	0.003446	0.001971
	2.64461	2.97836	3.2164		58	2.97836		51	0.593621		0.008817	0.004239	0.000615		0.017649	0.012337	0.001207		8.18e-06	2.15e-05	0.014863		0.008435	0.007489	1.26e-06		0.001155	0.00282	2.64e-07
	2.30036	3.61881	3.65975		74	3.61881		58	0.668158		0.011556	9.55e-06	0.000161		0.504035	0.000288	1.54e-06		0.000104	0.02956	6.99e-07		0.007934	0.042704	0.006996		0.000394	0.026124	0.000885
	3.11904	3.35449	2.97657		58	3.35449		74	0.66015		0.002825	3.28e-07	0.001401		0.025607	3.18e-06	7.3e-06		0.017398	1.03e-05	0.000439		0.001009	0.002337	0.000694		5.01e-05	0.00017	0.001511
	2.49169	2.85258	3.06509		31.28	2.85258		58	0.561377		0.007969	6.41e-05	0.000539		1.45e-05	2.69e-06	5.58e-06		8.65e-06	1.82e-06	2.45e-07		8.28e-05	0.556507	6.09e-07		2.96e-05	0.43825	4.46e-07
	2.52865	2.69611	2.47782		32.81	2.69611		31.28	0.529937		0.001917	5.3e-06	0.000802		0.004176	0.000138	0.000336		6.04e-06	0.000126	0.002978		7.07e-05	0.022514	0.000631		1.45e-05	0.004739	0.000561
	2.61527	3.05198	3.67078		30.93	3.05198		32.81	0.638606		0.003081	5.78e-06	2.5e-06		0.009035	8.84e-06	0.000286		0.003382	0.000202	0.002071		6.8e-05	0.004911	2.07e-05		6.08e-05	0.000389	2.06e-06
	2.9201	3.1323	3.12944		25.26	3.1323		30.93	0.649816			1.89e-05	0.000164			7.04e-06	3.61e-06			0.646119	0.0002			6.55e-05	0.002262			0.000179	5.91e-05
	2.63264	2.99757	3.43377		41	2.99757		25.26	0.631742			3.61e-06	0.004363			0.04555	1.68e-06			0.021763	9.92e-07			0.263411	0.001036			7.76e-05	0.000102
	2.82066	3.2589	2.33074		24.32	3.2589		41	0.686817			8.82756e-05	5.65e-06			0.140163	1.26e-06			0.007367	2.42e-07			0.000582	0.015171			0.000519	0.001129
	2.9472	3.32147	1.78759		57	3.32147		24.32	0.701296			0.115415	0.000118			0.0095359	0.000425			0.000389	6.11e-08			0.00285	0.000399			0.002031	1.12e-05
	2.70953	3.42056	2.54773		17	3.42056		57	0.714478			1.3439e-07	1.82e-07			3.06224e-05	4.75e-06			4.74e-05	1.86e-07			0.899576	0.002711			0.142426	7.57e-05
	3.20488	3.14994	3.46698		45	3.14994		17	0.631195			0.00072	2.19e-07			1.87982e-05	1.02e-06			0.151409	4.87e-06			0.00064339	0.001307			0.00025	8.94e-05
	3.49688	3.3471	3.44284		71	3.3471		45	0.735001			0.012389				1.85e-06				0.004369				0.0623558				0.018352
	3.67292	2.51908	2.29155		74	3.5465		71	0.660924			0.055306				0.004636				9.5e-07				0.254335				0.003367
	2.78971	3.5465	2.49266		66	3.04329		74	0.563764			0.00026271				0.0165065				0.013308				0.064141				0.103909
	2.9172	3.04329	2.81223		79	2.95645		66	0.550009			0.000311				0.000468227				1.59307				0.00172361				0.00197
	3.57183	2.95645	1.989		69	3.03042		79	0.590737			2.33e-05				0.000899				0.025494				0.00042422				3.76e-05
	2.36384	3.03042	3.07049		53	2.80813		69	0.498355			0.003679				1.38e-05				0.002185				0.002858				0.000852
	2.85306	2.80813	2.75159		75	2.93345		53	0.557405			0.000864				1.91e-05				0.000662				0.007147				0.002066
	2.59421	2.93345	2.88329		65	3.33307		75	0.657552			1.89559e-06				1.81e-05				3.35e-06				0.004676				0.002362
	2.5348	3.33307	3.47505		59	3.61795		65	0.71736			9.36e-05				0.000182298				2.65e-06				0.003269				0.000708
	3.32153	3.61795	2.94704		64	2.28991		59	0.460122			5.37e-07				7.38e-05				0.003585				0.002765				0.000145
	3.66701	2.28991	2.77442		61	2.45172		64	0.513913			0				4.36e-06				0.015261				0.0166067				0.02836
	3.29245	2.45172	3.10725		55	3.50863		61	0.682391
	2.8804	3.50863	3.34926		70	1.45013		55	0.279851
	2.8138	1.45013	3.14194		50	2.51393		70	0.554634
	2.72945	2.51393	2.62908		28.97	3.10574		50	0.644306
	3.39962	3.10574	2.55907		48	2.16324		28.97	0.408288
	2.78674	3.67911	3.49755		57	3.67911		48	0.727638
	3.44503	3.45295	3.10697		70.7	3.45295		57	0.701823
	3.61215	2.8364	3.26156		54	2.8364		70.7	0.586484
	3.38782	2.99898	3.08483		41.23	2.99898		54	0.618087
	3.13635	3.57641	2.33473		58.8	3.47014		41.23	0.647258
	1.16492	3.47014	3.47513		43	2.79787		58.8	0.60624
	2.9492	2.79787			43	3.08925		43	0.653479
	2.72067	3.08925			64	2.51417		43	0.548351
	3.18826	2.51417			54	3.3594		64	0.690165
	3.44933	3.3594			47	3.04509		54	0.547234
		3.04509			57.66	2.97459		47	0.614054
		2.97459			62.7	3.22872		57.66	0.669819
		3.22872			57	3.40409		62.7	0.665123
		3.40409			76	2.66104		57	0.549326
		2.66104				2.33742		76	0.470984
		2.33742				2.7629			0.543066
		2.7629

## Sheet: Figure 2
	Supplementary Fig 2c			Supplementary Fig 2d
	Ba/Br abundance for ROC			Bv/Ss/Sp abundance for ROC
	Ctrl	STEMIT1		Ctrl	STEMIT1
	0.0972763	0.00414529		0.000863061	0.0433724
	0.0561675	0.022356		4.08768e-07	0.148152
	0.0748944	0.00397649		0	1.52798
	0.000522624	0.00686553		0.000110044	0.21343
	0.0714535	0.017938		6.7858e-05	6.14076e-06
	0.0609069	0.00414529		0.00694061	0.166368
	0.0013374	0.00227877		1.36748e-05	0.0310005
	0.000327858	4.73389e-05		3.81863e-05	0.000367672
	0.00113289	0.000282192		0.000132878	0.0115632
	0.0113776	0.0526033		7.01802e-05	0.00105608
	70.8381	0.000434979		0.0223994	0.0138034
	0.0758747	0.00965719		1.92069e-05	0.000414115
	0.110582	0.000284311		1.49071e-05	0.0160486
	0.0300368	0		0.000254145	0.0104611
	0.000974796	0.0305102		0.000218181	9.04805e-05
	0.134877	8.38691e-06		0.000102855	0.166588
	1.42072	0.00397		4.11583e-06	9.11127e-06
	0.00149971	7.30687e-06		6.35809e-06	2.89868e-05
	0.597633	6.89571e-08		0.00111488	6.47618e-05
	0.0141787	6.38079e-06		1.08564e-05	0.105286
	0.0261008	9.01167e-05		0.0423919	5.96686e-06
	1.2036	6.1262e-05		3.93473e-06	0.0136127
	0.00174686	3.73303e-06		1.88351e-05	3.49861e-06
	0.00292748	1.63929e-07		1.48359e-06	3.2395e-06
	0.00315676	1.35688e-07		9.47287e-06	0.00484446
	0.1255	0.0274167		2.76975e-06	8.3597e-05
	0.00869959	0.000218139		0.000396454	3.17359e-05
	0.00801141	1.74966e-05		0.00017029	0.208528
	4.36063	0.000566211		0.000105528	1.08624e-05
	0.0014218	0.00149428		0.00134168	6.16657e-05
	0.281441	0.0424949		0.000111592	55.307
	0.00167501	4.90163e-05		7.79206e-05	0.52341
	0.00218806	0.0137603		0.0436304	0.11091
	0.0924396	3.10004e-05		3.73907e-07	1.507e-05
	0.028621	1.06473e-06		4.00291e-05	0.774162
	0.0375121	0.000208076		0.00285635	7.87401
	0.00917027	1.72044e-05		2.1673e-06	5.1345e-05
	0.0258683	1.87625e-05		9.72459e-07	0.000277366
	1.25949e-05	6.13516e-05		2.58192e-06	0.381347
	0.0062228	1.17185e-05		0.000275568	0.000132878
	0.0100013	0.000286553		0.000123367	2.34794e-05
	0.00363379	4.36247e-07		3.8446e-07	0.0016255
	2.43361e-05	0.0023372		0.000410167	0.00260596
	0.00337955	0.0402161		4.18383e-06	8.33543
	0.00101229	0.000852788		4.37433e-06	0.280759
	0.0390138	0.00100954		7.27325e-08	0.0950399
	0.000251221	7.56345e-05		8.0987e-08	0.0050184
	0.000479014	0.0119425		0.00547746	0.000611535
	0.00902084	0.00280464		0.000126362	1.95329
	0.00109558	6.1533e-06		2.63845e-05	0.0563588
	0.00182717	0.000303836		2.33869e-06	1.2262e-05
	0.08873	1.74316e-06		4.50214e-06	0.171683
	3.82425e-05	0		9.85646e-07	20.5518
	0.00158003	7.99616e-06		3.36214e-06	0.32889
	0.0032432	0.0259416		5.72865e-07	0.0281922
	0.000390991	0.00931061		2.02509e-07	0.00854031
	0.000119807	4.86723e-05		2.53823e-06	1.12108e-05
	0.119768	0.00161117		4.74269e-07	4.32176e-05
	0.021383	7.3613e-05		2.37973e-06	3.4187e-05
	0.00430568	6.30321e-06		2.87215e-07	0.0462459
	0.0013197	0.00336428		8.2169e-06	2.85107e-06
	0.00145729	6.59698e-06		9.53613e-07	1.1314e-05
	0.000187256	1.88089e-06		5.69152e-06	0.196872
	6.28853e-05	3.47659e-07		1.61243e-05	1.99769e-06
	0.000142883	0.012354		1.42317e-07	0.00369523
	0.00275935	0.00178515		1.85155e-05	0.000335724
	0.00416798	0.00181896		3.55814e-07	0.152992
	0.00490365	0.00144675		9.15921e-07	0.000509674
	0.00731202	0		4.35345e-05	1.74933e-06
	0.000158362	3.59751e-07		1.48507e-05	2.11679e-06
	2.75583e-06	5.24651e-06		1.88838e-06	2.22761e-05
	0.000171109	1.16255e-05		1.11569e-06	2.41607e-05
	0.000710131	6.42413e-06		5.46537e-07	4.5101e-05
	0.00266775	1.72464e-06		2.29169e-06	2.32184e-06
	0.0761879	9.59534e-07		2.76024e-05	3.35895e-06
	0.00387065	0.00311259		2.07868e-05	0.000815982
	0.000631228	1.29215e-05		4.10504e-05	2.52702e-06
	0.0013657	0.000215219		1.13026e-07	1.10675e-06
		0.000111067		7.20802e-06	0.000148417
		4.18702e-06		0.000398416	2.82791e-05
		1.17146e-05		0.000151565	6.18152e-06
		5.24512e-07		9.2226e-07	6.46798e-05
		1.90457e-06		0.000192209	7.34998e-06
		0.00586395		1.89554e-05	4.03307e-06
		6.13694e-07		4.34892e-06	5.72545e-05
		5.19977e-05		1.45124e-06	106.387
		3.11296e-05		1.33563e-07	9.79997e-06
		0.000739262		4.97287e-05	0.000160878
		0.000108832		1.76472e-05	8.68051e-05
		1.85922e-05		2.62762e-05	0.000129887
		0.00186481		2.16677e-06	0.000106292
		4.35329e-05		1.18819e-05	0.000984671
		4.80676e-07		5.02861e-05	6.40767e-06
		4.0661e-07		9.99778e-07	0.0165186
		2.08595e-05		3.96932e-06	0.000178623
		1.33622e-06		1.95626e-06	1.46623e-05
		1.06414e-06		4.66947e-06	6.7469e-06
		0.0706064		1.15844e-06	2.92491e-06
		0.00688516		4.5786e-07	1.95623e-05
		0.0211865		3.16577e-06	7.65529e-05
		0.00144141		2.4332e-06	0.00536833
		4.62875e-06		1.1682e-05	9.41714e-06
		2.84146e-06		8.50802e-05	0.00069173
		2.79639e-07		1.90591e-06	0.00012691
		0.00070076		4.11256e-05	0.00391656
		0.00249505		1.32125e-06	7.42454e-05
		7.07753e-05		2.86489e-06	3.21138e-05
		0.000135889		0.000110344	7.78721e-05
		2.08595e-06		0.00010379	8.9029e-05
		2.88708e-06		1.31994e-05	2.66861e-05
		2.73592e-06		1.08317e-06	5.46537e-06
		2.75554e-05		9.24876e-07	0.00106895
		1.11553e-05		8.89556e-07	9.97742e-05
		6.5904e-07			3.362e-05
		0.0384968			0.00838164
					9.64252e-05
					0.0870996
					0.00151531
					0.000100402
					0.000273777
					0.000175498
					1.47823e-05
					2.52739e-05
					0.000176114
					7.04556e-05
					0.0014414
					5.41583e-06
					1.30292e-05
					7.69638e-06
					5.39617e-05
					0.000112994
					1.87068e-05
					0.000213062
					2.25136e-05
					6.93854e-05
					106.726
					2.17941e-05
					0.00138652
					0.000524289
					0.000161755
					9.79689e-05
					0.000558641
					3.05719e-05
					0.00728006
					0.000294521
					6.42442e-05
					0.00344587
					7.61355e-06
					3.72829e-05
					0.011768
					8.41665e-06
					0.00081572
					0.00332714
					0.000839074
					2.25477e-05
					5.54954e-06
					3.73875e-05
					9.34949e-05
					6.117e-05
					4.27641e-05
					3.61709e-05
					0.000217243

## Sheet: Figure 3
	Supplementary Fig 3a					Supplementary Fig 3b				Supplementary Fig 3c					Supplementary Fig 3d				Supplementary Fig 3f					Supplementary Fig 3g				Supplementary Fig 3h				Supplementary Fig 3h				Supplementary Fig 3i				Supplementary Fig 3i
	Plasma TMAO (mM)					16S rRNA loading				Plasma TMAO (mM)					16S rRNA loading				Firmicutes/Bacteroidetes					EF (%)				cell area_cross (μm)				cell area_logitudial(μm)				Intestinal sumucosal (μm)				Intestinal villi (μm)
	Days	GF	FMT-Ctrl	FMT-STEMI		Ctrl	STEMIT1	STEMIT2		Days	GF	FMT-Ctrl	FMT-STEMI		Ctrl	STEMIT1	STEMIT2		Ctrl		STEMI			Ctrl	STEMIT1	STEMIT2		Ctrl	STEMIT1	STEMIT2		Ctrl	STEMIT1	STEMIT2		Ctrl	STEMIT1	STEMIT2		Ctrl	STEMIT1	STEMIT2
	21	0				0.049598	1037198	1389712		14	0				0.049598	1037198	1389712		post-FMT	AngII	post-FMT	AngII		77.74	78.3	77.58		115.82	113.48	240.14		1121.09	779.69	937.6		45.65	68.51	56.47		708.16	600.24	389.62
	21	0				0.027147	714327	1628193		14	0				0.027147	714327	1628193		0.432648	0.720193	0.524674	0.406554		77.27	77.27	76.38		142.38	199.9	553.81		693.65	820.41	391.11		69.01	61.49	63.16		657.07	406.65	330.09
	21	0				0.018226	3198133	1671067		14	0				0.018226	3198133	1671067		0.520336	0.676787	0.759148	0.509205		77.91	81.21	77.26		182.23	158.98	394.73		692.87	1082.32	721.88		35.15	77.6	58.52		1040.28	458.76	252.83
	21	0				0.011016	1298628	1048999		14	0				0.011016	1298628	1048999		0.318032	0.800656	1.09263	0.968365		75.48	79.92	71.79		338.96	333.89	107.32		750.2	947.36	548.83		48.44	97.32	67.86		1692.02	523.32	361.47
	21	0				0.030826	3419352	3067077		14	0				0.030826	3419352	3067077		0.391896	0.747031	0.873082	0.468676		77.63	79.36	73.83		145.51	435.64	283.89		1232.91	1024.8	1073.63		34.42	65.78	48.84		1028.35	487.85	393.5
	21	0						4219879		14							4219879		0.383706	0.637238	1.16639	0.818848				75.97		233.4	336.72	548.93		843.75	627.44	798.34				64.8		397.31	442.16	335.33
	5	1						1665790		14		0					1665790				0.689924	0.960242				76.65		250.88	203.42	241.5		670.41	1219.14	784.77				57.8		366.7	439.65	342.42
	7	1						4356070		14		0					4356070				1.12099	0.869985				77.03		244.14	281.35	354.69		496.48	1499.51	657.23				48.02		346.96	490.58	215.2
	21		0							14		0									0.832684	0.728041				77.09		207.03	274.22	256.54		1311.72	870.12	484.57				30.7		375.9	503.35	203.82
	21		0							14		0									0.843485	0.68209				75.35		294.53	131.54	232.32		982.91	774.32	1212.5				37.99		404.91	369.53	176.34
	21		0							14		0																199.71	156.35	211.43		1219.43	831.45	764.36						484.56	422.26	221.11
	21		0							14																		258.11	215.53	281.05		1086.82	740.82	570.02						311.64	325.53	206.13
	21		0							14			0															231.15	466.11	220.51		1445.02	1261.82	1051.95						459.13	328.09	358.94
	21		0							14			0											FS (%)				189.06	227.34	313.67		1138.96	1368.55	997.46						465.84	386.64	248.15
	2		1							14			0											Ctrl	STEMIT1	STEMIT2		181.64	340.43	214.84		816.11	1719.63	752.25						501.66	258.94	320.11
	6		1							14			0											40.32	40.9	40.22		191.6	144.14	220.61		601.95	1265.92	651.27						921.92	303.07	300.47
	1			1						14			0											39.92	39.92	39.18		239.65	247.07	76.27		898.14	573.34	732.42						641.37	345.41	230.04
	1			1						14			0											40.55	43.68	39.92		187.79	271.19	172.66		390.33	287.21	304.69						919.83	288.88	354.61
	1			1						5			1											38.48	42.32	35.29		215.43	158.98	150.39		555.27	641.11	1046.09						827.01	337.58	334.11
	1			1						14			0											40.23	41.89	36.89		70.51	183.59	288.96		867.19	1083.98	275.49						869.01	295.39	327.71
	1			1						14			0													38.66		279	111.91	306.74		448.93	1403.42	878.12						585.93	402.95	251.03
	1			1						14			0													39.42		138.77	260.74	177.73		909.18	1679.2	779.69						822.99	318.2	307.7
	1			1																						39.68		108.79	210.45	264.84		526.07	848.05	1659.18						520.69	355.74	253.333
	1			1																						39.65		200.98	286.23	347.75		592.19	1951.66	998.14						952.47	351.51	344.32
																										38.29		154	500.78	230.57		800.88	1980.08	542.09						622.29	352.9	272.4
																												263.77	281.84	230.37		378.32	759.47	789.84						940.88	383.64	230.49
																												146.68	453.52	144.14		721.68	1131.45	1298.14							370.15	223.94
																												124.8	145.02	146.68		579.79	1371.88	488.38							315.63	323.43
																												202.44	123.24	191.7		592.87	309.86	630.47							447.64	316.57
																												170.31	256.45	173.54		624.71	953.42	951.95							387.83	321.44
																												147.27	358.4	236.23		570.51	483.4	800							327.95	319.34
																												263.67	319.73	296.78		649.12	921.09	477.64							300.63	331.3
																												151.56	269.63	77.54		454.49	575.2	1180.27							326.47	356.14
																												204.2	62.3	175.78		324.51	776.86	345.9							273.38	298.47
																												168.46	109.57	137.6		675.78	805.96	744.24							377.28	253.1
																												279.39	324.22	184.08		618.26	929.3	927.44							275.37	359.93
																												74.22	168.46	201.07		1261.04	812.5	738.77							370.14	341.82
																												55.47	126.17	193.16		615.04	424.51	562.99							335.65	299.81
																												141.31	457.32	437.5		450.2	847.85	1063.18								219.02
																												163.28	329.2	169.14		633.3	559.86	898.34								538.21
																												92.48	193.75	191.6		1140.92	490.43	819.82								295.9
																												171.39	162.6	313.09		752.34	527.73	740.53								396.73
																												145.12	325.29	102.93		530.08	462.11	1227.05								270.13
																												143.65	97.36	257.32		744.82	1476.56	595.9								278.26
																												176.86	169.04	460.74		916.11	974.61	538.48								268.71
																												198.73	209.18	126.56		823.34	734.86	806.45								228.55
																												181.15	254.69	212.89		343.65	920.21	886.23								281.44
																												280.66	330.96	262.99		394.24	728.71	777.25								300.14
																												266.8	124.61	185.35		486.91	715.82	956.35								234.8
																												149.41	209.28	133.5		583.3	573.34	818.46								243.5
																												163.96	587.6	385.06		1068.55	455.57	629.69								301.5
																												199.61	274.9	274.12		862.5	1356.35	658.01								264.54
																												145.31	302.64	149.22		575.78	651.17	1185.84								213.68
																												183.01	162.3	343.07		742.87	726.76	639.45								193.56
																												144.43	104.79	276.95		871.78	679	631.25								319.75
																												172.17	320.02	197.56		432.91	735.55	1274.9								208.53
																												253.81	211.23	81.45		817.97	612.11	244.73								215.84
																												157.03	123.14	399.22		806.15	246.68	377.64								295.7
																												162.4	392.97	224.51		518.16	471.97	430.86								258.29
																												199.9	364.26	127.15		632.71	461.23	292.19								299.31
																												146.97	149.8	192.19		517.48	627.34	587.5								293.83
																												278.22	210.74	306.93		927.93	553.22	709.57								322.58
																												297.56	147.66	271		645.31	1062.21	732.81								378.82
																												157.42	280.18	113.28		554.79	593.26	883.4								284.64
																												208.2	186.33	325.49		604.49	972.36	844.14								243.22
																												236.04	180.18	421.39		590.43	1140.33	510.45								253.19
																												251.46	176.66	154.79		555.66	725.49	1434.38								303.88
																												80.18	105.76	163.09		591.02	709.57	1103.03								222.21
																												238.87	351.66	219.82		946.97	892.38	975.29								212.98
																												225.29	196.29	427.15		542.58	254.79	461.33								199.13
																												280.96	105.66	81.15		458.69	571.39	1429.49								404.48
																												52.05	263.87	172.85		407.71	378.52	595.61								289.34
																												323.63	90.14	128.61		1044.82	1002.05	910.94								363.01
																												147.07	216.21	257.03		1121.19	828.03	721.97								346.92
																												218.26	298.83	137.3		1125	858.01	908.98								319.88
																												196.48	304.59	128.03		1189.94	608.5	959.47								332.26
																												150	262.7	442.09		506.15	1515.62	517.19								322.37
																												211.91	104	420.7		493.36	846.68	687.3								288.43
																												244.73	148.44	120.12		1186.82	1229.59	734.57								289.1
																												261.43	105.27	453.32		1791.6	1492.68	1000.78								266.77
																												218.95	354.39	415.62		1172.95	2385.35	515.33								260.18
																												321.48	386.33	394.92		591.02	1570.7	864.45								308.41
																												261.33	316.21	478.03		489.65	1514.36	243.55								425.88
																												221.58	164.84	203.32		1338.67	754.49	439.55								230.31
																												281.45	135.25	324.71		453.81	1236.23	755.18								349.45
																												229.88	135.25	220.21		1227.64	1369.24	542.09								311.81
																												247.95	131.54	309.96		1164.55	1160.35	796								279.98
																												350.88	131.84	168.36		1783.5	1438.96	861.33								329.1
																												79.1	146.09	185.84		785.94	318.07	974.8								298.18
																												176.76	53.42	126.17		336.72	968.85	1336.72								296.88
																												283.3	246.78	318.46		1033.11	913.48	749.71								222.3
																												118.95	213.18	250.39		783.89	1438.09	849.12								212.21
																												199.02	59.18	136.82		356.05	1330.66	736.43								303.49
																												166.6	126.27	164.55		351.27	766.89	1595.61								460.1
																												104.2	191.41	95.31		1214.06	459.18	1303.91								249.14
																												139.36	209.28	125.68		982.32	1226.66	725.78								581.82
																												225	242.87	196.58		1070.21	898.63	420.41								380.42
																												159.47	139.36	222.56		608.89	627.44	396.78								363.74
																												233.3	324.02	131.74		1303.12	1284.67	463.67								404.74
																												233.98	163.18	294.92		991.6	1439.75	281.64								391.58
																												218.75	396.39	227.73		1024.71	579.79	748.44								404.94
																												269.14	380.96	155.27		631.45	1564.84	1199.8								306.37
																												257.62	704.79	85.16		791.02	631.05	1244.43								439.43
																												121.29	528.22	232.52		466.99	844.63	691.41								470.19
																												172.56	402.34	207.13		995.31	874.9	775.1								484.21
																												199.9	370.51	148.54		701.56	1267.19	983.59								323.36
																												262.79	494.43	247.75		670.8	1401.86	1086.72								414.2
																												202.44	283.2	320.41		796.68	1104.98	335.06								177.42
																												209.28	360.55	299.12		508.79	1135.55	1137.4								142.99
																												226.56	239.65	325.78		942.68	338.57	803.22								327.03
																												206.84	239.84	231.64		761.72	947.85	937.5								265.59
																												138.28	268.85	387.7		778.61	1602.64	1311.91								266.88
																												246.88	224.41	725.49		925.68	678.42	699.61								301.47
																												228.61	267.77	299.8		1163.87	678.91	336.72								307.51
																												360.25	217.38	218.75		624.41	983.89	712.4								321.55
																												261.52	78.03	289.45		993.55	645.02	1026.17								289.28
																												72.85	276.56	224.51		395.9	1308.79	1424.22								263.54
																												184.08	298.93	214.36		701.37	1062.4	1970.41								206.29
																												210.25	249.02	122.36		673.73	588.57	583.11								190.26
																												280.66	235.16	44.92		732.32	1267.29	1067.48								205.54
																												179.79	169.14	274.71		1041.21	1080.76	1125								402.1
																												123.73	320.51	339.06		486.13	518.95	1332.52								297.24
																												244.34	259.38	203.71		758.4	1216.11	1514.55								233.93
																												166.5	150.49	257.03		864.26	1461.13	606.45								189.3
																												67.38	392.29	159.86		676.07	265.53	755.86								354.8
																												97.07	243.46	176.07		1031.74	584.96	647.17								364.92
																												111.52	463.57	168.55		592.97	561.91	647.07								274.68
																												115.82	257.62	194.34		744.34	572.07	982.71								209.63
																												201.46	274.9	305.96		731.05	922.27	823.05								237.82
																												306.54	341.8	385.55		1036.62	533.3	594.92								375.37
																												175	403.61	370.31		705.76	777.54	923.93								332.23
																												166.21	275.59	116.7		681.05	817.48	1235.94								414.28
																												171.39	366.11	246.88		836.04	831.54	547.46								235.25
																												79.79	417.77	272.95		205.47	823.44	1333.11								202.02
																												399.51	594.82	271.97		501.95	975.39	950.49								236.35
																												303.03	405.66	232.52		569.53	552.83	1322.56
																												347.46	156.35	388.96		1144.82	696.97	825.98
																												119.82	132.13	275.2		629.1	636.33	1396.88
																												216.41	149.51	237.79		718.16	883.98	901.27
																												123.05	372.95	317.19		400.49	1040.92	784.67
																												122.07	288.96	223.54		380.08	876.56	666.99
																												153.61	242.19	212.21		480.08	670.41	1450.1
																												90.53	254.39	173.14		510.45	531.25	829.1
																												515.82	262.89	250.49		893.46	496.58	437.11
																												165.33	288.57	309.08		671.09	832.42	685.45
																												180.18	250.78	74.41		545.7	858.01	358.69
																												176.95	453.61	238.87		358.3	932.81	330.86
																												35.64	110.74	236.33		828.91	769.14	276.66
																												166.8	121.68	483.89		377.05	379.49	595.02
																												401.86	225.2	58.5		738.18	505.47	838.96
																												123.54	110.64	79.98		1131.74	493.36	631.35
																												121.29	77.15	73.73		749.61	207.81	1095.7
																												126.66	85.74	191.8		763.28	824.8	638.96
																												157.52	277.15	117.87		416.8	636.43	1545.8
																												80.18	291.21	152.83		376.07	496.88	508.89
																												218.07	197.66	164.55		702.15	622.66	878.22
																												64.26	413.67	111.33		725.29	455.57	693.07
																												238.87	256.74	99.02		705.76	227.05	1196
																												135.84	144.53	97.66		882.03	220.02	832.03
																												120.61	187.3	230.27		794.63	383.3	526.17
																												107.52	191.99	153.52		705.27	1313.38	885.35
																												188.57	125	66.8		315.43	1071.29	1251.37
																												216.89	261.33	102.73		495.61	1067.29	764.26
																												285.35	190.23	140.33		464.65	867.48	606.54
																												130.08	591.5	133.89		671.48	819.53	1075.29
																												176.27	253.32	107.52		581.35	1123.93	576.37
																												73.44	233.01	171		631.93	767.38	710.94
																												58.59	186.13	242.58		880.27	1158.69	988.96
																												116.02	238.48	247.46		338.77	925.29	1289.16
																												118.16	226.95	276.86		226.66	330.66	1439.36
																												211.43	195.8	176.95		599.02	486.23	550
																												301.66	351.07	228.03		934.77	609.28	1012.3
																												256.35	123.83	201.86		1419.34	951.07	777.54
																												215.33	191.89	205.66		815.82	591.21	354.79
																												305.57	249.9	287.79		1162.4	551.95	1404.59
																												202.93	187.01	238.28		554.69	408.98	361.13
																												271	176.46	134.08		1637.11	1504.88	719.43
																												209.18	140.53	149.02		833.59	878.12	834.67
																												422.56	199.51	303.42		519.82	1558.01	1016.8
																												174.22	134.96	275.39		1764.06	1188.57	394.73
																												318.36	181.74	363.48		590.33	601.56	875.98
																												127.34	393.85	263.28		629.59	804.59	327.54
																												71.78	246.29	215.14		955.86	1469.24	619.92
																												233.3	223.24	194.14		910.55	557.23	1024.41
																												417.68	163.28	378.61		1034.08	562.5	1132.42
																												233.98	126.66	291.02		1335.64	788.57	1173.14
																												158.5	255.76	386.91		892.38	1127.34	666.02
																												230.66	241.02	294.63		1013.67	864.65	769.14
																												173.14	179.79	315.92		599.8	706.45	1351.17
																												237.01	260.84	191.99		1880.18	1069.24	1078.91
																												108.11	208.2	176.27		1331.74	525.98	1698.44
																												177.25	147.36	133.01		528.03	498.93	1167.19
																												261.62	158.3	181.15		1154.88	712.99	2039.55
																												126.66	91.8	203.61		989.55	704.79	985.45
																												97.85	120.02	166.8		962.11	703.42	2174.9
																												191.31	154.79	191.02		973.44	737.3	760.45
																												140.92	192.38	110.55		628.22	823.05	671.58
																												146.19	237.01	197.17		269.92	577.25	408.01
																												194.14	165.04	155.57		509.08	1162.89	1325.78
																												178.52	204.1	223.73		729.3	1004.39	851.17
																												90.14	197.27	429.1		799.22	689.84	846.19
																												122.46	192.77	462.11		267.19	808.5	530.96
																												156.64	179.98	236.23		678.42	515.92	1385.25
																												172.95	88.09	158.11		698.14	893.75	1069.43
																												223.54	371.97	276.07		310.45	959.67	714.65
																												185.55	111.33	229.3		608.4	602.54	341.11
																												177.15	151.46	128.71		450.2	354.49	1146.09
																												133.59	108.4	328.61		602.54	895.21	932.52
																												121.09	318.55	264.84		210.06	753.71	273.05
																												143.26	368.26	435.64		1041.6	607.62	470.7
																												124.9	328.32	382.71		631.45	688.09	645.61
																												85.16	166.41	362.7		294.24	853.22	860.64
																												118.95	256.74	297.36		620.61	204.59	437.21
																												145.31	172.75	126.95		800.2	296.19	819.34
																												213.87	188.28	236.91		765.53	1074.12	1918.46
																												139.26	229.2	174.22		338.57	927.15	1322.07
																												128.71	221.09	297.85		573.54	939.94	1450.49
																												181.25	148.83	319.14		1079.2	911.91	1464.84
																												206.35	451.07	440.53		696.29	659.67	424.22
																												171.88	224.71	221.19		601.17	644.63	662.4
																												146.68	442.97	386.43		728.71	493.65	482.42
																												140.23	279.88	281.35		796.29	584.57	1107.32
																												127.83	236.33	180.76		462.7	1411.13	792.19
																												160.84	315.53	274.71		1165.04	707.13	886.04
																												103.81	159.38	150.49		293.46	1094.53	551.27
																												88.18	237.21	468.16		354.98	779.2	1076.07
																												130.37	218.07	215.53		1019.04	764.45	966.7
																												97.56	139.94	113.28		484.38	959.18	904.1
																												114.94	213.96	257.13		983.3	1373.34	587.7
																												164.16	166.5	138.87		380.76	956.64	704.59
																												115.53	329.3	226.37		629.2	254.39	597.17
																												120.02	225.2	278.71		638.77	833.11	780.27
																												81.74	214.75	259.18		395.21	608.3	743.36
																												174.12	87.5	426.66		549.61	794.04	1389.84
																												161.72	225	382.71		719.73	558.89	618.95
																												104.88	265.14	252.64		769.14	636.91	784.96
																												133.01	322.07	168.75		688.09	1356.45	979.59
																												134.18	239.55	304.49		1211.72	912.6	392.48
																												126.17	69.53	277.05		641.31	657.52	1178.42
																												135.06	251.17	203.61		1762.4	355.08	1447.85
																												101.27	190.92	343.95		353.12	536.91	587.3
																												134.18	97.36	245.12		1245.41	853.22	690.33
																												117.29	163.87	268.95		742.38	387.79	447.75
																												121.78	373.54	287.99		509.08	549.12	1852.15
																												116.99	304.2	145.21		559.96	628.71	671.78
																												92.58	239.65	119.14		527.05	394.04	612.79
																												85.25	606.93	268.85		1076.07	573.54	694.92
																												117.19	346.58	282.71		391.11	559.77	785.74
																												114.26	304.1	336.62		553.52	448.34	309.08
																												121.39	145.8	336.82		432.62	571.48	674.51
																												104.2	169.34	138.57		1141.41	395.41	1559.18
																												122.07	333.89	224.8		1094.34	168.26	1229.49
																												178.91	169.63	232.71		876.37	539.06	1055.76
																												211.91	162.7	154.49		553.52	1026.27	894.63
																												92.77	270.8	223.34		466.8	1490.33	797.85
																												188.09	351.66	70.31		1246.48	473.24	238.18
																												123.54	135.94	231.54		881.25	1621.29	580.37
																												193.07	181.74	277.54		216.31	927.73	917.68
																												166.8	265.82	85.25		692.77	946.29	964.36
																												205.37	275.88	162.89		238.09	889.84	887.6
																												179.49	256.84	96.29		977.15	602.83	891.02
																												191.21	195.8	384.38		1362.4	1063.38	1623.73
																												328.81	239.45	130.27		867.19	794.43	1336.23
																												145.02	321.09	282.81		942.38	730.76	727.64
																												233.4	210.45	319.04		339.45	1231.64	937.21
																												215.43	339.75	360.55		1023.24	1140.33	701.07
																												987.79	219.73	352.05		1915.04	898.14	1450.98
																												472.27	94.63	153.03		1035.55	266.41	379.88
																												218.46	197.75	311.52		710.64	351.07	455.96
																												108.89	157.42	314.06		1502.34	701.17	875.98
																												91.6	86.91	140.04		913.87	483.69	797.07
																												168.36	79.88	327.83		923.93	374.02	971.19
																												445.51	213.38	167.38		1107.81	824.8	946.58
																												381.54	184.47	267.29		535.74	578.32	686.91
																												158.89	121.39	147.75		2274.61	432.91	1322.75
																												184.18	317.48	120.7		556.84	363.77	468.65
																												194.73	122.07	389.65		434.38	722.27	976.66
																												141.21	186.52	206.15		1339.65	1129.98	306.74
																												148.63	220.51	205.57		642.87	897.85	615.14
																												506.35	287.21	159.47		1022.27	1000.78	1156.35
																												346	112.79	319.34		1472.36	978.03	910.94
																												149.22	74.51	93.26		714.65	870.51	900
																												212.21	53.22	298.44		862.21	1224.9	642.77
																												275	240.43	251.27		1199.8	756.45	809.18
																												160.94	411.04	325.88		715.92	435.45	755.47
																												121.39	456.25	292.97		881.15	1192.48	486.13
																												274.71	235.64	168.75		1006.93	460.35	781.35
																												327.64	295.7	477.15		987.5	1487.99	1163.57
																												309.67	195.31	124.61		1215.23	936.13	195.31
																												256.35	288.18	571.29		970.51	516.5	930.96
																												176.95	285.55	280.37		1309.28	820.9	1105.66
																												145.12	71.09	101.95		857.91	851.07	1030.37
																												164.65	126.07	212.79		1129.59	873.54	768.95
																												147.75	87.21	236.82		617.09	1160.94	476.07
																												173.73	156.35	263.67		656.45	858.89	734.77
																												161.72	195.9	296.97		867.29	760.64	695.9
																												240.62	282.32	181.25		604.2	711.62	676.76
																												280.57	325.1	148.83		454.3	332.03	879.2
																												230.76	237.4	331.84		707.62	1103.81	776.37
																												163.57	68.26	167.87		374.02	624.51	1180.08
																												228.71	295.8	229		1047.85	712.4	1018.07
																												177.25	298.05	209.28		1077.15	362.99	633.4
																												172.95	191.02	153.32		669.73	393.55	707.52
																												316.21	279.88	300.68		780.57	1056.54	470.61
																												171.68	295.12	368.85		1178.81	481.64	1384.86
																												88.77	252.83	356.25		1672.36	836.52	617.48
																												129.88	165.23	376.46		1015.72	1028.42	946.19
																												149.71	240.43	244.34		913.28	702.44	900.29
																												148.44	231.25	133.89		446.09	314.06	356.54
																												159.08	110.06	220.9		1163.28	284.38	616.21
																												98.24	222.27	320.7		1404.1	863.48	1137.21
																												150.29	171.39	396.19		787.7	615.82	599.12
																												157.03	278.22	291.31		1337.01	684.18	813.87
																												109.96	138.18	250.49		1312.01	1304.69	1046
																												236.43	168.85	255.08		1260.84	560.25	995.02
																												170.8	232.52	102.05		1498.63	447.36	775.78
																												343.46	153.81	347.75		703.03	662.99	209.86
																												345.9	226.46	160.25		495.41	1301.37	1004.98
																												231.05	251.46	222.85		820.31	432.42	745.12
																												252.25	476.95	320.21		1819.24	483.2	1291.6
																												112.79	330.96	174.71		1217.87	501.66	537.3
																												106.93	233.3	150.2		198.54	641.99	567.77
																												128.22	171.09	320.8		1387.11	785.94	1018.16
																												246.97	235.45	216.31		265.82	1085.35	443.46
																												170.8	356.74	260.25		648.54	1061.43	687.3
																												251.66	169.92	497.95		621.19	707.52	758.98
																												160.64	114.65	258.2		863.38	432.71	1521.39
																												232.13	271.39	336.62		1433.69	688.09	611.72
																												257.62	259.67	238.77		369.14	1336.91	544.04
																												148.44	124.12	234.86		1108.5	367.29	1839.45
																												156.25	202.54	165.23		698.93	323.34	794.82
																												167.77	237.3	185.94		984.57	277.44	794.53
																												223.05	150.49	253.32		668.75	498.73	1227.54
																												191.6	171.48	195.41		541.21	668.07	633.59
																												152.15	211.82	369.24		1278.12	701.27	650.29
																												196.68	312.89	384.96		973.34	550.78	1012.99
																												102.34	179.49	404.2		800.2	745.41	1736.82
																												191.41	304.3	192.48		622.66	411.82	822.85
																												336.23	126.86	157.52		631.05	520.12	699.51
																												128.81	185.55	147.66		829.1	734.08	1828.42
																												184.47	112.7	221.88		720.31	673.34	394.43
																												161.04	336.33	294.04		716.7	683.2	986.52
																												141.8	491.7	198.63		875.2	300	1349.32
																												179.3	247.56	173.34		321.97	562.11	1344.04
																												119.53	190.43	239.55		329.59	764.26	283.79
																												128.03	256.93	205.66		795.8	609.86	1300.68
																												88.09	244.53	219.63		771.09	759.67	1246.78
																												117.19	278.81	204.59		1236.52	433.4	555.57
																												265.14	107.03	143.16		804.79	796.19	518.75
																												210.55	174.22	193.16		643.95	447.75	185.16
																												154	217.29	240.04		525.39	337.3	1161.62
																												229.2	83.79	94.14		405.76	154.69	1512.4
																												160.84	178.42	338.48		483.4	221.97	824.32
																												172.07	326.86	166.31		547.85	633.3	731.35
																												166.5	210.16	112.11		1733.59	1180.57	831.35
																												260.16	343.26	171.88		907.32	628.71	411.72
																												163.18	180.08	160.94		343.55	531.64	690.53
																												150.59	390.14	107.03		659.28	585.35	486.13
																												152.73	278.71	48.54		468.46	585.45	769.04
																												131.15	248.44	98.83		717.38	677.34	765.53
																												172.17	152.73	180.57		1266.6	763.48	962.4
																												257.13	151.17	139.45		964.06	696.58	819.43
																												233.01	276.86	219.92		591.21	515.14	656.74
																												325.88	392.09	228.32		1327.73	191.8	704.2
																												194.82	326.37	201.56		957.52	472.75	784.86
																												195.7	217.19	382.23		1145.41	235.84	1035.35
																												152.15	127.34	338.67		354	987.01	918.07
																												183.11	133.5	198.73		701.95	815.53	799.22
																												173.24	174.51	163.09		662.7	777.73	480.96
																												298.63	141.5	230.37		747.75	722.95	444.73
																												240.33	359.18	266.89		785.64	939.55	288.48
																												144.92	199.22	61.62		271.48	844.34	613.28
																												251.17	160.64	187.89		348.24	1025.78	554.39
																												298.93	99.9	135.06		1316.8	999.51	659.86
																												247.95	181.93	347.66		744.53	718.16	1263.28
																												210.94	186.23	210.06		591.8	518.07	323.44
																												183.79	149.9	227.83		655.18	421	626.95
																												264.45	94.04	186.72		336.23	512.11	1281.35
																												177.15	227.54	191.11		780.18	322.95	544.24
																												168.36	176.07	225.68		527.64	493.26	468.55
																												230.96	163.38	220.21		500.59	1022.36
																												154.98	254.39	372.46		293.65	142.58
																												158.01	220.8	154.98		185.84	301.86
																												51.56	96.97	127.93		650.78	510.35
																												157.42	255.18	86.82		379.69	917.68
																												320.41	77.44	373.54		952.54	637.79
																												164.45	73.73	186.23		229.59	155.76
																												251.17	136.72	220.51		304	1260.94
																												131.25	274.9	206.74		571.58	1129.59
																												335.55	301.27	280.57		433.98	965.23
																												205.96	383.11	217.77		548.44	655.27
																												163.57	189.16	192.09			1563.77
																												86.04	278.32	127.25			1394.43
																												278.91	163.09	181.05			1169.92
																												203.61	171.09	70.31			817.77
																												252.54	253.52	184.77			714.26
																												149.71	145.8	261.04			1039.65
																												200.68	296.78	100.98			595.61
																												46.78	199.32	226.66			1039.26
																												90.53	146.48	201.56			1083.89
																													431.54				780.47
																													333.59				709.28
																													127.93				895.21
																													152.44				846.48
																													130.96				450
																													213.57				667.19
																													308.69				1567.09
																													217.38				890.82
																													167.77				1090.23
																													253.32				264.45
																													191.11				607.23
																													225.39				524.71
																													101.56				942.29
																													86.72				810.45
																													131.45				779.39
																													450.68				869.73
																													276.95				562.89
																													374.32				1321.88
																													138.57				653.71
																													168.16				1008.89
																													138.87				1415.92
																													196.39				1512.99
																													177.93				1396.29
																													125.68				997.66
																													224.51				709.18
																													174.51				304.2
																													194.53				1004.2
																													115.53				423.54
																													199.61				1087.6
																													228.52				987.21
																													281.35				314.16
																													81.15				941.31
																													166.11				648.34
																													123.44				876.07
																													109.38				973.44
																													334.08				803.42
																													189.16				835.94
																													213.77				877.73
																													79.98				917.38
																													250.98				565.92
																													115.33				628.42
																													311.72				686.91
																													353.12				678.61
																													501.37				771.97
																													535.55				496.39
																													280.66				1261.62
																													254.98				566.31
																													148.14				620.51
																													178.32				861.82
																													209.67				953.81
																													305.76				531.35
																													187.4				909.77
																													211.33				867.48
																													395.02				810.94
																													432.42				968.16
																													297.36				527.73
																													491.5				902.93
																													374.12				501.66
																													158.01				1158.3
																													502.54				721.58
																													457.52				580.37
																													286.33				405.66
																													318.95				774.9
																													65.23				411.82
																													150.49				881.54
																													214.36				345.12
																													307.91				909.86
																													163.87				854.49
																													177.83				704
																													182.91				765.14
																													119.53				1084.47
																													217.38				365.53
																													208.79				429.39
																													265.43				1064.84
																													185.55				802.54
																													209.86				1209.47
																													442.38				596.78
																													247.56				1081.35
																													210.64				667.58
																													227.25				773.34
																													279.88				426.17
																													178.32				458.98
																													86.13				909.86
																													208.11				1222.56
																													441.31				1531.84
																													85.64				493.36
																													117.97				1696.48
																													168.85				636.72
																													296.48				1041.41
																													272.27				1093.16
																													248.34				1112.5
																													156.15				901.76
																													205.66				1236.72
																													144.34				723.73
																													232.32				931.93
																													193.26				1058.89
																													135.06				217.19
																													253.22				551.07
																													77.25				397.95
																													118.75				741.41
																													135.84				1251.86
																													125.59				260.84
																													70.9				538.57
																													61.13				1034.57
																													132.52				1112.01
																													62.99				529.2
																													138.96				771.48
																													106.45				993.95
																													160.35				701.66
																													142.58				1417.87
																													243.16				456.35
																													198.44				983.79
																													181.05				452.15
																													158.2				1016.11
																													293.95				883.01
																													85.55				754.69
																													156.05				921.88
																													134.28				536.91
																													136.62				538.38
																													57.23				628.91
																													152.34				777.54
																													217.68				1130.66
																													610.55				427.34
																													267.38				386.33
																													384.86				541.89
																													212.5				781.84
																													438.09				600.39
																													227.25				656.54
																													344.04				748.14
																													250.88				929.49
																													164.55				937.6
																													161.82				586.72
																													185.25				647.27
																													115.23				719.14
																													353.12				1081.45
																													477.25				1041.6
																													248.14				458.98
																													255.08				238.96
																													552.73				740.92
																													290.14				546.97
																													131.25				587.4
																													178.52				1162.7
																													396.29				242.29
																													237.99				921.48
																													129.39				741.21
																													267.48				962.3
																													191.8				1456.25
																													254.88				1133.2
																													348.93				549.9
																													173.24				334.08
																													254.49				608.4
																													127.64				798.24
																													183.3				1618.07
																													273.63				1474.41
																													203.42				871.39
																													162.6				1313.18
																													172.95				1031.93
																													159.67				750.2
																													241.7				606.74
																													123.83				1249.8
																													166.6				794.63
																													263.28				607.81
																													435.45				287.3
																													329.49				441.41
																													334.38
																													255.76
																													361.62			887.5	1358.79	761.13
																													229.1			900.977	543.26	1222.27
																													302.54			1169.04	1442.48	828.52
																													121.29			1061.62	671.19	1310.64
																													223.54			783.105	517.38	1002.83
																													263.77			687.012	710.25	641.8
																													269.63			836.328	803.32	446.29
																													258.79			909.961	1039.55	632.42
																													203.81			595.703	1307.32	765.14
																													469.73			537.793	451.56	417.68
																													339.26			599.707	946	1293.65
																													267.38			703.516	1041.21	621.39
																													157.91			429.883	636.43	477.73
																													169.24			730.762	1038.48	690.04
																													233.5			510.84	944.43	480.66
																													319.24			469.238	1361.04	1466.21
																													307.71			583.301	355.18	1075.78
																													133.01			871.582	1205.18	905.57
																													214.94			953.516	615.14	538.96
																													188.87			1022.17	1002.15	838.67
																													232.03			769.141	328.03	805.76
																													140.04			1553.03	620.41	593.65
																													124.02			1132.62	855.76	1028.32
																													259.96			787.793	882.81	758.79
																													395.61			796.973	855.47	1301.66
																													187.79			785.059	877.93	668.85
																													193.85			403.223	647.95	1207.42
																													162.6			605.176	1653.61	957.71
																													374.22			1049.41	670.8	437.89
																													162.6			559.668	1259.08	1262.89
																													196.97			381.738	1223.14	530.57
																													259.18			480.762	1128.71	1819.04
																													208.2			990.82	946.88	1167.87
																													231.64			1213.96	766.5	816.6
																																492.188	735.25	1518.46
																																1587.99	637.99	814.26
																																805.273	368.46	1135.64
																												266.016	167.676	193.555		1016.89	1073.24	1385.74
																												171.68	226.66	139.258		786.035	829.3	844.73
																												118.457	109.082	288.281		736.523	493.75	874.12
																												160.059	325.488	296.484		859.668	1000.88	391.89
																												152.637	266.992	218.848		482.715	1357.23	896
																												96.582	246.777	173.828		1066.8	364.84	1071.19
																												91.992	196.289	300.781		1065.62	445.41	836.52
																												137.695	198.34	235.449		1076.86	914.26	1023.05
																												240.43	295.312	217.48		806.934	984.28	729.98
																												181.934	218.164	211.914		667.578	865.72	996.97
																												217.383	71.289	281.152		1208.3	556.84	2249.61
																												151.758	170.801	176.758		966.309	503.91	673.73
																												111.719	354.688	130.566		1447.27	505.08	1018.95
																												95.703	110.938	130.664		1051.07	1120.7	733.11
																												108.301	153.711	89.16		546.484	529.39	1404.39
																												253.516	233.008	208.691		1355.27	825.29	809.18
																												141.309	203.418	235.059		844.336	414.84	800.78
																												143.652	100.879	203.711		1719.24	1389.16	865.33
																												174.023	173.047	258.105		433.594	665.82	544.53
																												78.809	185.84	103.125		321.387	664.65	695.51
																												114.16	388.379	175.781		849.512	565.92	795.02
																												109.18	64.844	161.816		453.516	637.89	595.7
																												105.469	129.59	244.727		701.66	1292.87	560.64
																												167.48	384.57	134.473		389.746	668.95	607.62
																												155.762	198.73	51.758		660.645	761.52	659.67
																												181.348	279.98	147.852		546.777	849.61	1095.8
																												165.918	99.023	334.473		476.172	846.88	583.79
																												150.195	123.633	63.867		477.441	1211.52	1528.03
																												223.34	112.012	128.418		416.797	545.31	1018.26
																												106.641	237.793	130.273		669.141	1023.93	1099.12
																												121.289	250.781	154.98		806.348	428.52	1169.14
																												200	152.637	157.324		485.84	686.33	890.23
																												98.633	110.059	178.516		741.211	444.34	741.7
																												73.633	123.633	128.516		419.043	522.46	734.38
																												135.254	123.73	197.949		829.297	417.19	544.34
																												84.473	297.656	79.004		1523.44	694.63	676.37
																												91.113	163.184	161.914		887.5	502.83	1100.68
																												77.637	163.184	182.617		461.523	819.92	520.41
																												109.18	230.469	187.695		401.66	861.33	850.39
																												83.594	188.867	257.617		1032.52	764.36	558.89
																												141.199	176.66	289.062		703.027	924.9	747.07
																												195.703	363.96	182.129		420.801	663.38	667.97
																												175.879	214.36	297.266		437.891	1186.33	748.24
																												171.582	345.9	127.93		450.195	993.46	622.07
																												123.145	289.45	262.793		411.133	650.59	890.33
																												83.496	313.48	208.203		881.348	1070.12	737.99
																												239.941	256.35	257.52		1451.37	782.91	865.43
																												183.008	377.54	202.93		1129.39	570.12	904.2
																												189.16	192.58	186.23		696.191	1064.94	1091.21
																												114.453	258.2	155.469		1441.99	772.95	583.89
																												139.258	184.08	160.547		494.922	688.28	705.08
																												74.805	136.82	170.41		575.586	533.89	908.79
																												146.094	347.75	149.121		802.539	693.75	712.89
																												165.039	213.38	220.605		439.16	513.77	971.39
																												193.359	288.28	181.836		762.305	1222.85	1285.55
																												116.211	202.34	275.293		2285.94	635.35	884.18
																												140.332	170.41	116.797		614.258	1037.5	641.41
																												148.145	279.39	217.09		475.391	545.8	818.55
																												276.074	152.05	172.07		1391.21	772.46	773.14
																												132.129	286.33	219.043		634.277	782.42	1649.61
																												509.375	387.79	105.469		1744.24	1180.76	773.34
																												107.617	204.69	150.781		1310.74	1622.17	1042.87
																												85.84	222.85	214.648		1148.05	716.41	486.23
																												135.547	263.57	152.148		817.48	735.45	310.74
																												105.859	261.82	98.828		542.285	1556.15	648.63
																												321.777	162.6	142.578		777.832	438.18	510.84
																												122.559	232.52	136.328		1136.72	992.29	799.71
																												55.371	116.41	150.586		427.051	871.19	1420.7
																												115.918	252.73	225.488		195.02	1560.84	855.37
																												121.582	126.17	175		1206.44	806.25	693.85
																												228.027	242.48	137.402		446.582	923.44	1051.66
																												114.844	151.56	148.73		512.207	787.99	787.7
																												128.906	228.81	168.945		566.992	1219.14	417.87
																												183.887	347.27	257.227		1275.59	643.65	871.78
																												123.047	181.15	85.547		569.043	842.38	665.72
																												277.539	330.18	193.848		882.715	1197.75	1174.51
																												76.758	146.48	107.715		439.941	470.9	916.7
																												287.793	227.44	117.578		509.961	532.52	856.54
																												70.996	169.82	171.289		1227.54	1093.85	881.54
																												123.047	274.22	258.496		557.617	745.31	974.51
																												118.164	350.49	308.691		727.93	783.2	767.58
																												160.557	129	113.086		441.504	833.01	538.48
																												239.453	249.9	249.414		880.176	883.4	634.57
																												180.176	198.54	170.898		794.531	983.11	884.86
																												178.223	302.93	235.938		348.145	701.37	505.47
																												249.707	316.11	341.699		639.062	442.38	750
																												169.434	194.14	273.438		1287.01	554.59	804.59
																												293.359	205.08	264.453		1035.25	562.7	824.9
																												256.25	169.82	341.602		1321.88	1151.46	1171.39
																												223.926	271.78	130.566		2128.32	2358.79	1199.61
																												106.641	270.21	214.941		898.535	1241.8	674.51
																												124.902	187.4	187.891		904.102	791.8	1179.59
																												153.711	165.72	130.664		679.004	570.02	976.46
																												148.34	268.26	161.133		342.285	928.91	592.87
																												113.086	175.39	261.035		582.422	289.84	880.08
																												164.844	105.57	258.594		590.527	943.65	1030.86
																												116.504	166.11	205.664		1039.16	1865.04	838.48
																												205.566	185.55	156.25		820.117	1411.13	769.82
																												130.273	151.56	170.312		539.062	673.24	889.84
																												102.148	241.31	153.418		1317.87	1253.52	397.27
																												205.957	163.96	354.297		310.352	638.57	596
																												194.531	182.81	254.785		933.789	714.36	708.01
																												327.051	248.83	237.5		1069.63	1088.87	755.57
																												211.621	350.59	247.656		1318.94	782.52	775.2
																												326.855	162.4	166.797		423.047	1110.06	449.9
																												357.324	190.14	190.039		570.508	2456.64	1119.43
																												258.105	199.61	186.621		1249.02	769.63	534.77
																												126.172	142.97	234.961		848.047	785.35	545.7
																												162.012	179.69	209.18		1101.07	775.2	917.68
																												100.879	219.24	101.66		1014.06	607.42	516.02
																												99.512	308.98	296.875		959.961	543.16	940.82
																												143.066	174.51	114.844		1292.87	560.25	1073.34
																												116.211	111.91	550.879		925	513.96	613.38
																												141.504	522.46	121.68		1034.77	723.14	966.89
																												125.195	235.64	268.359		574.707	1079.69	845.41
																												137.402	143.36	191.309		679.395	986.91	1251.95
																												204.59	262.99	76.074		601.172	545.21	1243.36
																												192.383	126.27	86.523		457.91	1308.3	880.57
																												137.988	320.51	223.535		1176.86	1208.59	1262.99
																												245.312	132.52	96.094		760.84	499.9	1532.23
																												361.719	251.95	388.086		573.926	980.27	1396.78
																												273.535	212.3	170.508		1382.62	869.34	1385.94
																												190.137	272.27	301.953		455.273	762.4	1089.36
																												208.984	241.11	250.586		1280.08	1430.66	999.22
																												197.363	188.77	105.176		1100.68	825.49	1380.37
																												220.41	84.77	0.098		611.328	1962.01	1574.51
																												175.781	207.91	198.242		523.34	1574.32	872.36
																												163.379	281.15	260.645		352.148	296.39	1133.4
																												217.48	192.09	225.684		527.148	1018.55	898.93
																												334.375	307.42	146.094		1461.33	558.69	932.03
																												296.875	384.86	137.695		562.891	1163.38	1685.74
																												320.02	294.24	257.91		1032.62	658.11	650.78
																												315.137	85.84	125.488		1134.86	1091.89	789.94
																												109.57	203.71	286.621		672.461	877.64	1463.67
																												424.609	202.93	308.594		893.164	1121.88	640.33
																												213.281	167.38	249.609		1115.53	1662.3	525.29
																												216.602	175.1	328.516		374.805	897.46	620.31
																												140.625	212.11	150.293		1471.48	688.38	1821.48
																												283.398	200.49	163.574		1318.26	829.2	1929.1
																												209.57	147.27	175.977		716.309	1734.08	1830.66
																												124.707	225	395.312		531.445	1215.92	704.395
																												218.75	285.55	262.793		805.859	633.11	1637.4
																												143.652	364.36	127.637		623.145	1102.44	1290.72
																												249.023	238.38	147.656		2062.89	804.3	1039.45
																												96.484	253.52	168.75		1667.38	479.88	1002.25
																												62.109	115.62	226.172		902.246	852.44	828.418
																												171.387	106.54	99.609		1008.89	627.73	1503.22
																												166.211	102.34	211.035		484.375	1068.16	1075.49
																												211.191	295.21	253.223		897.852	835.55	912.5
																												152.832	242.29	209.473		818.848		964.258
																												178.809	178.42	92.578		484.668	805.37	913.672
																												121.582	213.18	82.617		353.516	871.39	1399.81
																												134.668	205.57	129.199		1016.8	558.89	568.262
																												168.848	51.17	251.465		1616.5	935.45	1215.92
																												289.453	332.42	218.652		1213.67	843.55	1177.05
																												225.293	168.07	114.746			838.09	508.203
																												242.285	166.7	247.852		1022.07	435.16	907.715
																												221.094	122.17	126.855		770.508	1067.97	622.168
																												94.238	118.75	186.523		773.73	672.17	1036.72
																												83.887	116.99	380.566		970.801	807.91	744.629
																												109.863	300.29	212.5		431.25	410.45	869.727
																												254.785	338.28	286.328		1123.14	670.41	676.465
																												217.773	196.97	81.934		460.84	504.98
																												226.172	284.28	277.148		1003.71	675.29
																												191.699	566.31	119.531		926.074	998.24
																												217.09	290.23	597.363		791.992	787.6
																												182.812	332.23	179.199		871.68	637.21
																												118.262	195.41	382.129		764.062	964.06
																												134.961	183.2	176.855		701.172	464.84
																												154.102	208.98	135.547		437.988	1136.82	682.617
																												129.883	281.05	392.969		786.328	916.11	1278.91
																												168.359	225	269.238		950.488	765.92	1012.11
																												109.863	166.02	212.305		658.008	758.98	1429.69
																												278.809	122.17	231.25		294.434	729.98	888.281
																												176.297	114.94	257.52		927.344	978.52	848.828
																												169.043	233.69	440.625		1338.38	642.48	1121.88
																												203.711	177.34	302.539		674.121	685.55	1079.49
																												141.699	124.8	269.922		816.797	636.82	796.191
																												138.867	107.91	194.043		1700.98	672.07	706.934
																												133.008	173.24	111.621		881.25	412.6	491.016
																												107.129	178.42	212.695		656.348	925.39	458.789
																												163.574	189.55	249.805		802.441	283.98	615.82
																												223.828	125.68	221.191		761.426	646.19	1420.31
																												105.957	94.63	180.957		772.07	574.32	1499.02
																												111.816	304.49	105.469		1043.56	860.64	1037.01
																												185.352	282.81	319.043		854.395	1778.52	802.539
																												61.328	280.66	313.867		443.555	1083.69	723.242
																												92.969	185.16	80.273		240.234	490.72	880.176
																												56.738	224.12	277.93		846.387	939.16	802.441
																												212.012	178.12	192.676		507.422	1015.04	928.027
																												218.555	221.97	171.68		621.094	1210.55	1250.39
																												73.633	118.95	164.746		732.91	800.1	425.195
																												166.211	260.74	262.402		1215.23	939.55	903.516
																												135.156	211.04	232.812		1002.64	1139.65	992.969
																												197.949	152.54	205.957		787.988	1031.35	1006.45
																												173.828	130.18	256.445		523.047	1212.6	1810.45
																												120.703	213.77	440.918		639.453	1367.87	992.285
																												107.129	167.97	382.91		601.953	525.39	851.953
																												155.176	365.62	281.152		395.41	1181.35	1147.27
																												193.066	271.09	129.199		724.316	1919.73	1111.13
																												218.262				1031.15	533.4	570.898
																												172.754	664.26	79.395		694.238	504.79	903.711
																												137.012	562.5	306.934		764.453	478.52	392.578
																												125.684	50.59	182.324		877.246	721.78	867.383
																												99.805	124.12	173.34		716.992	738.87	1400
																													155.27	130.566		748.047	822.46	1794.43
																												355.664	466.11	147.949		618.262	1267.38	1317.48
																												92.676	255.96	168.75		1049.32	607.52	1136.33
																												310.547	170.02	154.297		876.66	926.86	848.926
																												180.078	405.27	223.535		1362.89	805.57	990.527
																												126.367	398.73	118.457		513.77	1159.67	1270.41
																												177.344	347.85	101.465		638.672	710.45	901.074
																												212.012	156.84	145.312		348.633	956.64	1411.62
																												219.238	232.32	81.641		675.488	858.89	695.312
																												341.113	452.15	159.961		697.656	368.16	1133.3
																												295.508	269.82	79.199		782.91	697.66	799.316
																												199.805	142.58	141.504		851.367	733.01	1057.03
																												255.566	234.47	306.836		704.59	1094.04	549.902
																												278.906	337.5	277.539		1067.68	1238.77	449.316
																												210.449	281.25	226.855		581.543	1178.42	868.066
																												140.527	184.18	231.445		887.402	1257.91	354.785
																												125.098	132.52	132.52		625.977	713.38	258.496
																												143.652	235.45	130.469		1246.48	515.33	911.523
																												163.77	361.62	76.367		885.059	436.62	919.727
																												257.52	219.82	283.105		1105.27	360.74	976.66
																												146.387	721.29	104.883		901.855	345.02	706.055
																												222.266	456.93	232.031		486.23	518.85	1735.94
																												454.59	431.84	104.883		767.969	652.73	1587.89
																												244.727	323.34	102.93		708.496	503.22	1082.42
																												418.75	94.34	132.715		584.668	378.61	803.125
																												173.633	229.3	116.016		819.824	618.46	810.449
																												250.879	633.89	250.781		914.648	537.6	816.211
																												222.949	234.28	94.336		645.02	662.11	1063.09
																												163.574	194.14	165.332		745.02	652.54	678.027
																												175.586	144.82	149.121		1591.02	577.44	743.457
																												263.086	143.46	131.055		594.629	754.3	560.352
																												171.777	212.11	188.477		1191.89	584.08	534.766
																												59.766	115.23	103.906		941.895	655.47	720.898
																												218.457	250	136.426		1157.03	844.24	322.363
																												162.305	248.73	127.832		1078.42	800	530.566
																												107.031	337.89	206.25		923.145	740.04	718.945
																												139.453	556.64	153.418		646.484	946.68	757.812
																												141.016	256.15	121.582		979.199	769.53	548.926
																												256.738	177.93	194.336		969.727	847.36	833.984
																												395.898	270.9	236.23		861.426	931.05	733.105
																												161.719	173.83	169.629		360.352	734.28	1588.96
																												195.508	103.91	196.094		951.27	1346.09	437.207
																												250.293	289.26	84.57		599.707	799.22	745.02
																												226.562	333.5	116.602		1012.6	1330.96	832.422
																												256.738	288.77	110.059		645.801	689.06	302.051
																												127.148	199.71	267.188		1203.81	1061.91	317.676
																												136.035	201.17	173.145		1177.05	652.83	640.43
																												160.156	377.83	73.535		914.941	804.1	631.445
																												177.637	220.02	174.316		994.336	303.32	617.188
																												187.988	348.44	165.43		1064.94	484.77	707.812
																												114.746	207.52	99.512		550.684	522.95	437.598
																												215.234	167.19	128.223		1316.11	598.54	654.297
																												203.711	195.61	174.121		877.246	388.28	818.945
																												154.98	248.83	123.535		922.461	510.45	484.082
																												265.039	197.46	142.48		517.871	576.17	666.309
																												211.719	172.36	90.527		689.355	369.82	628.32
																												86.035	154.59	217.969		321.387	649.41	745.02
																												26.27	78.91	120.996		791.699	304.59	587.891
																												97.07	278.03	146.191		1137.5	1088.77	566.895
																												207.52	234.18	126.855		629.199	353.81	943.359
																												176.953	134.08	126.66		1029.69	374.02	1245.9
																												156.641	136.13	243.555		698.145	538.77	680.664
																												108.301	200	124.512		1166.99	301.37	637.402
																												344.141	41.21	133.203		1058.5	1182.71	1057.71
																												227.246	155.96	113.379		837.891	539.26	744.531
																												282.129	158.69	190.723		754.004	752.34	550.195
																												275.293	286.33	135.645		779.297	547.95	869.043
																												166.113	152.05	340.918		355.859	843.46	262.207
																												277.832	209.47	251.953		518.066	579.39	633.691
																												127.051	140.14	251.953		1204.2	900.39	533.887
																												178.711	189.16	166.113		375.781	672.56	1272.56
																												237.402	219.82	114.746		487.207	337.5	1295.9
																												73.535	662.3	157.91		598.145	674.41	1497.07
																												220.703	175.59	128.125		547.949	648.93	986.816
																												79.59	146.78	180.762		1397.27	491.89	855.176
																												61.816	268.36	103.027		1176.27	877.15	853.711
																												244.141	280.47	271.094		791.895	680.57	1034.67
																												157.52	99.41	100.098		900.098	878.52	1259.47
																												179.492	135.55	71.777		465.723	667.48	1350
																												220.215	125.29	210.254		541.992	635.84	1151.56
																												103.906	206.74	157.324		802.441	739.36	584.57
																												234.766	190.53	296.484		794.434	541.5	973.145
																												287.793	148.44	152.344		616.992	629.3	1078.22
																												243.457	104.79	336.523		564.746	735.64	1340.33
																												234.57	215.14	197.852		749.805	944.63	1377.25
																												271.68	189.26	121.68		864.844	491.21	819.824
																												102.344	154.1	258.105		521.289	499.61	1430.18
																												196.582	239.06	425.098		397.656	655.66	1399.32
																												243.457	205.47	215.332		632.812	837.7	514.062
																												164.941	379.3	131.738		1000.1	559.96	1023.34
																												184.082	193.16	187.207		830.957	667.68	566.406
																												303.809	45.9	272.461		383.887	454.3	1027.25
																												265.527	349.41	254.199		801.172	571.19	1087.01
																												196.875	264.16	386.719		682.617	534.18	1024.32
																												87.5	284.96	246.973		522.754	874.02	442.578
																												162.598	192.48	330.176		682.422	370.21	1108.2
																												183.203	137.99	103.809		615.723	715.53	1013.38
																												214.844	158.5	157.91		1074.22	305.18	601.758
																												154.883	87.21	199.707		996.777	581.54	1257.23
																												302.734	80.18	199.902		719.629	417.48	772.168
																												203.516	97.66	170.605		804.199	487.5	519.336
																												107.324	46.48	131.738		291.309	709.86	484.766
																												204.199	60.16	250.977		819.629	709.57	672.754
																												538.77	227.34	83.594		1153.32	803.81	502.734
																												322.363	518.85	173.438		821.777	691.11	610.156
																												114.941	265.23	105.273		881.543	1021.39	1530.37
																												244.043	172.36	135.449		799.121	344.04	749.414
																												244.434	301.17	144.238		1038.38	747.75	503.223
																												217.09	252.83	97.949		628.906
																												200.391	486.91	258.984		412.695
																												72.559	92.97	113.379		616.895
																												90.332	378.22	82.715		858.691
																												271.387	366.99	106.543		1031.06
																												230.664	171.39	185.156		446.582
																												262.891	311.04	0		404.785
																												109.961	212.6	257.227		445.312
																												138.77	406.84	226.27		935.156
																												280.566	127.15	199.805		582.812
																												394.531	108.2	157.129		1259.57
																												140.137	77.64	254.297		961.621
																												99.707	196.48	207.227		828.32
																												142.578	208.4	243.359		509.277
																												187.012	83.3	171.289		971.68
																												204.59	270.9	255.566		856.25
																												184.375	299.22	233.594		1390.33
																												121.777	213.57	170.215		1373.14
																												147.559	274.32	196.875		908.008
																												209.961	233.3	210.156		1156.84
																												229.199	404.1	208.496		919.922
																												292.383	200.88	234.375		707.227
																												216.699	167.19	0.098		619.824
																												140.332	119.92	214.453		829.395
																												255.957	223.34	210.645		758.301
																												249.609	200.88	86.328		1087.6
																												240.918	386.52	81.25		814.648
																												236.426	322.36	243.457		583.789
																												240.039	152.54	212.012		777.832
																												299.023	139.94	345.996		559.473
																												228.809	358.5	115.625		407.52
																												260.547	160.25	169.336		366.309
																												339.355	189.45	157.812		483.496
																												171.777	232.13	66.895		496.484
																												154.004	84.86	462.5		1149.9
																												96.582	125.78	196.387		844.434
																												184.863	141.11	203.125		452.441
																												137.891	171.88	203.125		764.355
																												132.715	317.87	203.125
																												123.047	195.51	379.98		607.715
																												95.41	214.06	161.523		709.57
																												126.758	684.67	195.215		913.965
																												230.762	115.92	234.961		945.605
																												296.094	90.72	134.57		914.062
																												354.59	123.83	187.109		838.379
																												264.551	112.5	93.75		765.918
																												390.43	90.04	296.387		989.648
																												227.832	221.58	127.734		730.859
																												153.613	306.54	143.164		1318.07
																												252.246	212.3	183.301		567.285
																												171.973	216.8	248.535		1103.81
																												319.141	230.86	187.695		831.348
																												120.508	217.77	140.137		1274.41
																												450.684	284.77	239.16		740.625
																												272.559	282.62	63.379		1195.31
																												215.234	175.49	244.727		790.918
																												283.594	246.19	181.445		1539.16
																												252.539	196.58	355.078		1005.47
																												307.91	189.94	199.414		1501.46
																												265.723	146.97	165.918		1365.82
																												198.145	110.74	223.145		1017.87
																												261.133	296.88	107.715		1750.98
																												193.848	138.48	89.16		956.348
																												233.105	223.93	170.215		963.965
																												162.402	164.45	320.02		860.645
																												222.461	252.83	177.637		811.133
																												129.297	172.95	145.801		1500.1
																												147.754	271.19	104.004		651.562
																												190.332	381.93	131.836		1606.93
																												239.258	344.92	258.691		1320.61
																												209.082	174.32	175		861.523
																												67.188	126.66	280.859		1304.69
																												125.977	251.76	141.406		518.359
																												63.379	149.22	202.93		1202.25
																												150.488	387.79	166.797		1133.89
																												163.965	316.11	160.645		815.137
																												130.078	119.92	254.883		1724.12
																												174.219	394.53	406.934		843.359
																												115.234	266.8	101.758		834.082
																												220.117	92.58	252.051		1145.41
																												238.867	180.66	71.289		1226.56
																												218.359	196.88	92.871		770.02
																												288.086	331.93	184.766		989.551
																												246.289	126.27	171.387		752.051
																												90.82	216.31	0.098		1265.82
																												122.07	195.21	142.969		589.746
																												305.664	686.91	319.824		1282.03
																												244.238	200.78	188.477		1138.28
																												297.852				923.633
																												404.492				871.191
																												144.043				1032.62
																												85.352				975.879
																												150.977				1062.99
																																1094.04
																												428.418				1107.52
																												381.445				1825.98
																												237.207				1200.49
																												272.168				752.344
																												223.047				962.793
																												446.289				1052.34
																												308.398				954.98
																												272.168				1329.1
																												254.785				791.016
																												358.203				1069.43
																												307.812				1178.61
																												224.512				1004.3
																												207.812				718.457
																												383.398				1350.39
																												237.988				812.109
																												317.09				754.59
																												86.719				1557.81
																												431.445				1245.31
																												146.973				736.328
																												302.832				1570.9
																												221.875				900.586
																												247.363				1122.66
																												186.23				517.773
																												240.918				759.863
																												274.902				744.043
																												279.883				1616.11
																												225.293				959.668
																												237.988				971.191
																												170.41				589.844
																												267.676				700
																												153.125				1404
																												217.676				878.516
																												239.746				1016.41
																												192.578				1935.94
																												135.449				1078.32
																												177.93				971.094
																												140.918				976.27
																												223.438				484.18
																												209.766				971.777
																												130.176				1049.22
																												225.488				979.59
																												194.531				1001.95
																												240.723				377.246
																												312.695				670.312
																												203.613				808.496
																												385.156				1174.41
																												170.215				1146.78
																												401.465				855.078
																												441.016				598.145
																												121.973				552.344
																												369.043				627.93
																												243.945				805.859
																												252.93				593.359
																												227.051				721.582
																												391.504				1005.86
																												293.75				419.824
																												301.367				570.996
																												251.27				1749.51
																												352.93				383.496
																												249.805				787.305
																												421.094				919.824
																												592.871				754.59
																												251.465				757.031
																												106.836				651.758
																												307.227				908.496
																												218.75				1014.36
																												297.266				924.316
																												315.43				481.055
																												253.027				661.23
																												146.973				604.297
																												302.539				962.793
																												313.672				673.438
																												194.922				882.812
																												266.797				851.562
																												296.973				675.781
																												218.262				1168.94
																												152.148				1330.47
																												128.906				1351.27
																												195.703				986.719
																												171.484				443.066
																												188.379				1188.09
																												74.414				678.418
																												93.262				846.68
																												496.875				1384.96
																												257.715				576.855
																												223.926				731.836
																												250.488				1065.92
																												371.777				560.254
																												333.398				908.691
																												160.254				1485.25
																												407.812				838.867
																												339.355				266.211
																												247.461				378.418
																												382.422				288.477
																												242.773				641.016
																												277.441				624.609
																												271.094				541.992
																												322.852				1111.04
																												263.379				850.781
																												221.484				673.926
																												222.07				984.277
																												176.758				890.332
																												142.48				1254.69
																												133.398				1178.12
																												181.543				1079.59
																												270.508				781.836
																												297.852				1186.62
																												244.531				880.176
																												239.551				453.125
																												250.586				409.766
																												260.645				900.684
																												197.266				436.133
																												221.777				358.301
																												186.816				610.352
																												241.016				889.746
																												223.633				543.75
																												254.59				766.602
																												227.148				757.812
																												56.348				1640.04
																												108.203				561.035
																												305.469				957.812
																												500.293				674.414
																												195.801				669.824
																												348.926				727.441
																												106.641				1093.85
																												202.832				1463.96
																												209.082				594.238
																												185.645				566.309
																												424.316				392.188
																												464.453				1315.62
																												246.777				649.902
																												344.141				449.023
																												389.062				943.457
																												128.32				377.734
																												219.727				350
																												247.363				382.91
																												146.094				327.148
																												84.082				900.488
																												295.41				644.922
																												300.879				1339.94
																												181.25				1042.68
																												263.574				683.789
																												366.016				876.758
																												83.203				1307.91
																												314.062				356.934
																												159.57				741.699
																												325.684				280.859
																												207.129				861.426
																												214.551				556.055
																												59.57				586.23
																												192.676				764.453
																												270.117				786.328
																												97.363
																												308.398
																												61.23
																												148.828
																												260.547
																												453.516
																												230.176
																												151.074
																												222.363
																												352.637
																												149.316
																												174.023
																												356.836
																												258.594
																												121.289
																												299.316
																												223.242
																												223.242
																												470.117
																												441.504
																												243.652
																												300.488
																												177.734
																												290.43
																												258.496
																												63.672
																												279.98
																												291.797
																												83.691
																												184.082
																												372.852
																												152.148
																												135.254
																												277.734
																												145.898
																												115.137
																												130.566
																												269.727
																												241.406
																												143.262
																												214.746
																												230.566
																												397.363
																												425.293
																												194.043
																												295.312
																												227.148
																												354.395

## Sheet: Figure 4
	Supplementary Fig 4e				Supplementary Fig 4g				Supplementary Fig 4j
	Plasma TMAO (mM)				Plasma BHB (mM)				Plasma BHB (mM)
	Ctrl	STEMIT1	STEMIT2		Ctrl	STEMIT1	STEMIT2		Pre-IR	IR-D1	IR-D7	IR-D28
	0	0	0		1.02564	0.90726	0.45094		0.37964	1.606	1.04986	0.425272
	0	0.0004	0		0.945788	1.37784	0.56502		0.35112	1.7486	0.59354	0.35112
	0	0	0		0.57928	0.63632	0.19426		0.35112	1.97676	1.20672	0.72188
	0.0002	0.0002	0		0.47946	0.182878	0.115856		0.4652	2.00528	1.43488	0.69336
	0	0.0004	0		0.167192	1.22098	0.88587
	0	0.0002	0.0002		0.101596	1.2495	0.33686
	0	0.0002	0.0004		0.837412	0.36538	0.70762
	0	0.0002	0		0.209972	13.4275	0.26556
	0.0002	0	0.0006		0.654884	6.35458	1.93398
	0	0.001	0		0.215676	1.16394	0.6078
	0	0.0004	0.0116			1.76286	1.44914
	0	0	0.0006			1.42062	1.14968
	0	0	0.0004			0.76466	0.2513
	0	0.0004	0.0004			0.87874	0.56502
	0.0002	0	0
	0	0
	0	0
	0	0.0048
	0	0.0002
	0	0
	0	0.0004
	0	0.0132
	0	0
	0	0.0002
	0	0.0004
	0.0002	0.0002
	0	0.0014
	0	0.002
	0	0.0018
	0	0.0006
	0	0.012
	0	0
	0	0
		0.001
		0

## Sheet: Figure 5
	Figure 5a					Figure 5b					Figure 5c					Figure 5d					Figure 5e					Figure 5g					Figure 5h
	Bacterial load					Butyrate level					BHB level					EF (%)					FS (%)					Infarct size (%)					ESPVR
	Water	Butyrate	ABX+water	ABX+Butyrate		Water	Butyrate	ABX+water	ABX+Butyrate		Water	Butyrate	ABX+water	ABX+Butyrate		Water	Butyrate	ABX+water	ABX+Butyrate		Water	Butyrate	ABX+water	ABX+Butyrate		Water	Butyrate	ABX+water	ABX+Butyrate		Water	Butyrate	ABX+water	ABX+Butyrate
	0.000102292	0.000117	2.36231e-05	6.09102e-08		97.2332	162.826	100.035	155.696		1.33506	4.1015	0.18	2.01954		30.76	39.24	35.32	43.47		12.2	16.34	14.27	18.15		71.7163	54.4321	50.1292	41.8171		2.266	8.399	1.72967	2.52017
	7.4229e-05	0.000228	1.11664e-05	6.41916e-08		452.391	424.111	53.8001	182.075		1.48479	2.8181	1.42062	1.97201		35.64	44.01	29.57	40.77		14.58	18.54	11.79	16.93		74.0087	56.9969	69.9238	50.2054		1.76018	7.474	1.28933	2.62344
	0.000604021	0.000112	2.17929e-08	5.41552e-07		90.5744	195.714	55.7483	179.814		1.49192	4.8145	0.9643	2.2477		33.22	41.71	35.3	37.38		13.38	17.51	14.25	15.3		67.2597	47.7343	48.9156	49.4103		1.44873	7.861	1.84025	3.12613
	0.000908799	0.000393748	2.15243e-07	1.44904e-09		142.72	210.648	122.489	492.387		2.06232	4.6006	1.66304	3.16034		34.45	42.83	31.29	39.01		13.93	18	12.48	16.01		75.911	52.5277	65.2938	47.3265		2.357	7.7455	1.41575	2.555
	0.000922114	0.001007	2.62179e-06	1.51974e-07		100.671	120.161	47.4446	218.346		0.427173	2.73254	1.80564	3.11043		31.02	44.47	31.05	39.33		12.49	18.74	12.39	16.1		60.8681	58.1849	57.4271	58.2251		1.799	7.3802	1.69371	2.79125
	0.000995374	0.001985	7.53751e-07	9.37636e-06		83.1563	536.362	106.205	138.381		0.36538	1.3208	1.47053	2.29048		32.75	33.1	39.32	37.64		13.19	13.32	16.22	15.44		59.1388	56.2125	55.8278	45.3401		1.51732	8.91175	1.75295	3.32871
			6.40129e-05	1.62e-05				137.676	174.87				1.44344	1.71865				34.85	33.22				14.08	13.39				59.8358	49.449				1.83675	2.79162
																															EDPVR
																															Water	Butyrate	ABX+water	ABX+Butyrate
																															1.7625	0.2827	1.9923	0.8867
																															1.98788	0.2997	2.07823	0.808011
																															2.06398	0.289957	1.72577	0.852489
																															2.79273	0.344118	2.16385	0.774075
																															2.50933	0.253218	1.7888	0.8303
																															1.91281	0.33985	2.117	0.69886
																																	2.784	0.752575
																															PRSW
																															Water	Butyrate	ABX+water	ABX+Butyrate
																															37.3545	77.7126	30.5027	52.6976
																															24.9392	78.9523	30.0173	47.8755
																															23.3644	89.3316	30.237	47.5094
																															38.002	85.0308	22.8115	49.988
																															29.3072	71.412	26.7978	46.672
																															37.2111	80.2966	30.944	60.7747
																																	28.4875	57.2799
																															dP/dt max
																															Water	Butyrate	ABX+water	ABX+Butyrate
																															107.506	300.943	110.388	218.887
																															87.0239	441.727	96.8183	227.87
																															118.218	308.026	105.297	202.615
																															101.783	382.042	52.647	198.298
																															91.9773	313.51	119.257	193.602
																															108.035	395.303	114.342	189.161
																																	92.1463	186.554

## Sheet: Figure 6
	Figure 6b					Figure 6c					Figure 6e				Figure 6f				Figure 6g				Figure 6h				Figure 6i				Figure 6j				Figure 6k
	Butyrate level (mM)					BHB level (μM)					16S rRNA loading/mg stool				16S rRNA loading/mg stool				EF (%)				ESPVR				Infarct size (%)				BHB level (μM)				Intestine length (cm)
	Ba					Ba					GF	Gnotobiotics	MID21		Ba				GF	Gnotobiotics	MID21		GF	Gnotobiotics	MID21		GF	Gnotobiotics	MID21		GF	Gnotobiotics	MID21		GF	Gnotobiotics	MID21
	0 hr	24 hr	48 hr	72 hr		0 hr	24 hr	48 hr	72 hr		6.22e-08	0.002341	0.001406		GF	Gnotobiotics	MID21		35.97	35.6	27.51		1.7578	3.44267	5.99367		61.7956	32.6723	40.3677		0.54363	0.90726	0.63632		31.657	39.809	41.531
	1.12354	0.04974	4.1699	5.26174		0	0.119626	0.048326	0.212316		2.67e-09	0.003172	0.000653		8.50836e-11	5.27189e-10	1.03721e-10		31.74	38.5	48.06		1.00005	3.826	3.244		53.748	53.6369	45.0252		0.56502	0.59354	0.87874		31.639	34.136	35.031
	0.34658	2.78182	0.56034	3.3265		0	0.169536	0.01426	0.066547		6.5e-12	0.024781	0.004542		3.06941e-11	9.03582e-10	1.53234e-10		29.56	44.2	44.47		3.80233	5.39433	5.253		55.6362	46.0738	37.3346		0.5365	0.9643	1.04986		29.635	36.8	34.802
	0.91798	1.92686	5.0921	7.5475		0	0.019013	0.176666	0.062586		7.93e-09	0.024957	0.003964		2.92149e-10	1.70214e-09	5.799e-11		36.49	28.27	39.38		1.89577	5.26233			59.8849	37.7128	43.2888		0.3939	1.06412	0.85022		31.934	34.806	35.823
	0.00746	3.49218	1.05722	1.2217		0	0.105366	0.148146	0.119626		1.75e-10	0.001588	0.000816		1.38967e-10	1.2533e-09	9.27684e-11		23.29				0.82945				54.1763				0.47946				33.761
	1.73282	2.19742	2.96646	1.90506		0	0.176666	0.133886	0.119626		5.86e-09	0.003781	2.42e-05		1.45697e-11				23.44								59.1232				0.6791				33.386
	0.76754	1.74854	3.57894	5.61466		0	0.091106	0.176666	0.190926		4.36e-09	0.002157	0.000813		5.45192e-11								EDPVR
											1.02e-08	0.005341	0.000387						FS (%)				GF	Gnotobiotics	MID21										Colon length (cm)
	Bv					Bv					6.25e-09	0.017471	0.002463		16S rRNA loading/mg stool				GF	Gnotobiotics	MID21		2.6059	0.662867	0.630033										GF	Gnotobiotics	MID21
	0 hr	24 hr	48 hr	72 hr		0 hr	24 hr	48 hr	72 hr		4.25e-10	0.001003	0.000548		Bv				14.38	14.41	10.94		1.2198	1.206	0.8622										6.343	7.041	8.528
	2.4213	35.1527	41.7423	30.5909		0	0.220079	0.248599	0.220079		4.12e-10	0.008244	0.000689		GF	Gnotobiotics	MID21		12.55	15.82	20.5		1.6584	0.511533	1.05688										6.008	6.983	7.122
	1.6975	26.4915	32.245	17.3161		0	0.262859	0.262859	0.205819		2.82e-11	0.007249	0.000428		1.43142e-06	2.33642e-06	0.000234284		11.55	18.68	18.81		1.17486	1.0912											6.318	6.353	7.02
	0.8389	29.1109	44.4648	20.7124		0	0.234339	0.305639	0.262859		1.47e-11	0.028796	0.002749		1.88816e-06	5.25831e-06	0.000110198		14.75	11.23	16.33		2.68782												6.9	6.522	7.844
	4.34382	36.1263	35.0469	22.0667		0	0.362679	0.662139	0.120259		1.49e-08	0.008533	0.000332		5.25066e-06	2.94662e-06	0.000223829		9.08																6.218
	1.57886	32.5839	49.8669	19.3824		0	0.533799	0.704919	0.020439						4.59952e-06	1.11835e-06	0.000817581		9.08				PRSW												6.345
	0.06338	29.5036	71.5062	24.0519		0	0.590839	0.647879	0.319899						8.25146e-07								GF	Gnotobiotics	MID21
															1.69176e-06								26.5873	80.5703	93.6797
	Sp					Sp																	68.011	69.905	186.49
	0 hr	24 hr	48 hr	72 hr		0 hr	24 hr	48 hr	72 hr						16S rRNA loading/mg stool								60.4355	82.2327	89.2135
	2.5913	6.8935	8.88422	27.4473		0	0.462658	0.120418	0.091898						Sp								62.4528	94.5777
	0.6884	6.91238	10.7069	26.3654		0	0.890458	0.148938	0.077638						GF	Gnotobiotics	MID21						55.3257
	0.5009	7.5831	9.64334	25.2823		0	0.263018	0.248758	0.049118						1.1212e-10	1.94235e-10	9.37752e-09
	2.39322	7.10086	10.0083	25.8355		0	0.120418	0.177458	0.040403						1.32149e-10	9.15478e-11	2.91948e-09						dP/dt max
	3.49534	24.8263	33.9494	48.4691		0	0.177458	0.263018	0.605258						2.99705e-10	3.55979e-11	4.17467e-09						GF	Gnotobiotics	MID21
	1.01546	6.59818	16.8409	23.985		0	0.205978	0.146561	0.065754						2.74614e-10	1.33486e-10	5.30342e-08						186.862	293.16	782.317
															7.95925e-11								270.64	272.77	513.47
															1.2084e-10								176.927	306.163	772.935
																							125.94	383.297
																							205.231

## Sheet: Figure 7
	Figure 7c			Figure 7d					Figure 7e				Figure 7f				Figure 7g				Figure 7h				Figure 7i
	BHB plasma level			Survival rate					Bacterial abundance (B. adolescentis)				BHB plasma level				EF (%)				FS (%)				Infarc size (%)
	Wt	HMGCS2def		day	Wt	HMGCS2def	HMGCS2def+BP		Wt	HMGCS2def	HMGCS2def+BP		Wt	HMGCS2def	HMGCS2def+BP		Wt	HMGCS2def	HMGCS2def+BP		Wt	HMGCS2def	HMGCS2def+BP		Wt	HMGCS2def	HMGCS2def+BP
	0.27	0.1		0.5		1	1		1.18851e-07	8.60392e-08	9.28e-07		0.95004	0.27982	0.912013		46.68	44.03	35.13		19.72	18.33	14.3		46.8003	37.6784	49.666
	0.2	0		1		1			1.4102e-07	9.58217e-08	2.01e-06		1.1782	0.398653	1.19246		46.45	31.42	41.45		19.69	12.6	17.24		49.0772	62.3794	34.1642
	0.47946	0.05		14	0	0	0		8.88136e-08	8.79207e-08	9.68753e-07		0.95004	0.40816	0.99282		42.13	28.49	35.25		17.45	11.36	14.35		41.2996	52.1321	42.873
	0.83596	0		14	0	0	0		1.53337e-07	4.56655e-08	9.75e-07		1.05699	0.23704	0.893		38.95	33.77	40.59		15.96	13.5	16.86		51.6925	53.4477	50.2876
	1.00708	0		14	0	0	0		4.15e-07				1.06412				46.16				19.65				39.4762
		0.09		14	0	0	0
		0.05		14	0				Bacterial abundance (B. virosa)								ΔEF (%)				ΔFS (%)
		0							Wt	HMGCS2def	HMGCS2def+BP						Wt	HMGCS2def	HMGCS2def+BP		Wt	HMGCS2def	HMGCS2def+BP
									4.8802e-07	4.76629e-07	4.61e-06						-1.84	-11.18	-3.44		-0.72	-6.1	-1.5
									1.2e-06	3.02491e-07	4.58e-06						-2.51	-11.15	-6.48		-1.29	-5.09	-3.21
									1.32e-06	5.32847e-07	3.52654e-06						-7.11	-12.5	-9.32		-3.79	-5.6	-5.51
									8.61028e-07	3.4072e-07	4.86e-06						-4.74	-17.27	-1.38		-2.19	-8.6	-0.58
									2.64e-06								-4.06				-1.97
									Bacterial abundance (S. parasanguinis)
									Wt	HMGCS2def	HMGCS2def+BP
									2.37028e-07	2.59994e-07	1.37e-06
									2.55827e-07	8.2636e-08	2.77e-06
									3.6664e-07	1.91333e-07	9.72e-07
									1.9642e-07	1.27413e-07	1.5e-06
									4.84e-07

## Sheet: Supplemntary Fig 1
	Supplementary Fig 1b
	shannon's index
	Male			Female
	Ctrl	STEMIT1	STEMIT2	Ctrl	STEMIT1	STEMIT2
	2.75935	3.71299	3.65403	3.28131	3.75126	2.31167
	2.93662	3.61196	3.27314	3.44737	3.25469	2.81679
	3.23723	3.19645	3.35173	3.5338	3.5465	3.67078
	3.57723	3.76672	3.53428	2.63495	3.45295	2.94704
	3.27553	3.54525	3.04113	2.49728	2.97459	3.10697
	2.81346	3.70112	3.24321	3.57277
	2.94437	3.70185	3.54368	2.63015
	2.60758	3.26195	2.43325	3.05437
	3.14593	3.52638	3.83785	3.43158
	3.67231	2.71141	2.65246	2.81937
	2.6868	3.43801	3.7225	2.26069
	2.6233	3.99581	2.98354	3.45291
	2.22966	3.37712	2.673	3.02634
	2.64461	3.21283	3.52813	3.1833
	3.11904	2.96035	2.59549	2.61499
	2.52865	3.62165	3.09927	2.75352
	2.63264	3.84547	2.89079	2.30036
	2.9472	3.84683	2.80745	2.49169
	3.20488	3.51718	2.9596	2.61527
	2.9172	3.7004	2.86323	2.9201
	3.57183	2.60237	2.6402	2.82066
	2.36384	3.43679	3.25224	2.70953
	2.85306	3.26389	3.23845	3.49688
	2.59421	3.17308	3.2606	3.67292
	2.5348	3.33333	3.54472	2.78971
	3.32153	3.11437	2.91292	2.8804
	3.66701	2.96271	2.84574	2.8138
	3.29245	2.87408	2.32167
	3.11183	2.97836	3.20313
	2.72945	3.61881	2.49268
	3.39962	3.35449	3.2164
	2.78674	2.85258	3.65975
	3.44503	2.69611	2.97657
	3.61215	3.05198	3.06509
	3.38782	3.1323	2.47782
	3.13635	2.99757	3.12944
	1.16492	3.2589	3.43377
	2.9492	3.32147	2.33074
	2.72067	3.42056	1.78759
	3.18826	3.14994	2.54773
	3.44933	3.3471	3.46698
		2.51908	3.44284
		3.04329	2.29155
		2.95645	2.49266
		3.03042	2.81223
		2.80813	1.989
		2.93345	3.07049
		3.33307	2.75159
		3.61795	2.88329
		2.28991	3.47505
		2.45172	2.77442
		3.50863	3.10725
		1.45013	2.95859
		2.51393	3.34926
		3.10574	3.14194
		2.16324	2.62908
		3.67911	2.55907
		2.8364	3.49755
		2.99898	3.26156
		3.57641	3.08483
		3.47014	2.33473
		2.79787	3.47513
		3.08925
		2.51417
		3.3594
		3.48634
		3.04509
		3.22872
		3.40409
		2.66104
		2.33742
		2.7629

## Sheet: Supplementary Fig 2
	Supplementary Fig 2b							Supplementary Fig 2d
	shannon's index							Firmicutes/Bacteroidetes
	Normal			Hyperlipidemia				Normal			Hypertension
	Ctrl	STEMIT1	STEMIT2	Ctrl	STEMIT1	STEMIT2		Ctrl	STEMIT1	STEMIT2	Ctrl	STEMIT1	STEMIT2
	6.26003	7.07292	6.56988	7.36416	5.83776	5.71675		2.63243	2.43398	6.69542	0.727136	2.76437	17.2924
	6.7587	7.27358	4.74864	5.23266	7.22732	7.1901		1.99754	2.70759	1.59928	7.09922	66.9736	2.44456
	7.21908	6.63641	7.4438	5.99901	5.71699	6.75131		2.9072	3.32887	2.60993	0.944924	21.9731	1.18743
	5.92539	6.69597	6.03359	5.95986	7.27339	6.39128		10.6207	9.18314	0.936709	2.56919	2.68025	2.2396
	7.02445	6.40692	6.06518	5.61763	5.47217	6.25805		2.37708	3.12882	0.764554	2.4726	5.48229	5.61071
	6.60585	6.15922	6.68323	2.36154	6.27191	7.6356		2.44087	1.37839	1.17452	7.70762	3.33943	2.57005
	4.69632	6.68365	7.88503	5.5098	7.01932	6.66081		3.27741	1.28151	1.02399	2.70328	0.682089	8.8991
	6.44348	6.22299	6.0541	5.39359	7.48105	7.23545		2.24199	4.37254	1.19622	2.50006	4.98818	5.17973
	6.96951	6.35942	6.07039	6.04328	7.39842	7.8818		2.43234	0.901474	0.968315	2.33575	6.22781	0.890505
	6.87318	6.47638	5.36127	6.60773	6.7824	5.69834		1.00109	1.24758	1.35083	1.01336	4.13656	1.32912
	5.27318	5.9015	7.81223	6.75782	5.29193	5.55224		1.51949	0.688731	1.33795	1.8528	1.29074	5.97428
	5.61763	6.78542	6.36249	5.56822	5.43384	5.38596		2.84206	1.70429	1.43969	0.742024	13.607	17.2422
	5.69787	6.81344	7.36966	6.26656	6.14892	6.03068		1.08594	0.817706	0.665052	0.654718	9.88389	3.14381
	6.48722	6.86451	6.03385	5.05957	5.902	6.13562		1.55048	0.67399	0.259821	11.105	3.1163	1.46623
	6.55518	6.07838	4.16042	7.42486	7.73866	4.9591		1.80331	2.73062	0.708131	1.14251	13.5837	18.0605
	6.11336	5.74921	5.77508	6.36193	7.29181	6.46737		1.09735	0.654724	2.80256	3.40694	1.96357	9.22993
	4.26794	5.21251	6.85147	6.81414	6.4303	6.10728		0.616528	2.17561	2.9818	1.34248	16.7491	1.72385
	6.18766	6.4991	6.17459	5.08723	4.53851	6.15639		5.11592	2.44285	1.02344	3.54974	4.5202	1.40794
	5.20039	6.83577	5.4536	6.93753	6.20489	6.95309		12.5912	4.54434	4.05374	1.74444	11.5357	2.15319
	5.49878	5.7345	5.12518	7.19804	5.96201	6.60544		3.3426	0.737258	8.48597	2.77182	1.74373
	6.35482	5.69635	5.45297	6.41363	5.83751	5.69401		2.15711	7.97126	0.805023	15.6908	0.577937
	5.5339	5.70668	6.11165	6.33597	6.09583	6.66597		1.32998	6.89299	4.14175	1.38176
	5.4542	6.85828	6.15313	6.13175	7.20197	5.66654		1.04946	1.1616	3.20911	3.00409
	5.80062	5.40918	7.2988		6.5836	4.43933		1.63885	5.6476	2.68304
	5.23457	5.15899			5.26996	6.25679		0.954694	2.93807	8.75299
	5.16675				6.4819	6.65269		0.854425	1.5141	1.05105
	6.62455				6.09427	4.61863		1.57935	1.73635	3.0393
	5.0259				7.07036	6.72039		0.780814	4.78579	1.98596
	5.55595				6.45348	5.95944		0.699104	1.90908	1.17647
	5.96476				6.64518	4.12514		0.779035	1.53778	1.35919
	5.7189				6.1525	6.78519		2.36508	3.38937	1.38603
	6.11736				6.74607	6.11152		0.686586	28.1953	0.82041
	6.05254				5.22304	4.75619		1.15849	43.1216	1.45721
	6.37761				6.11255	6.63571		1.25342	8.32654	2.97005
	5.39416				5.58505	6.36777		5.04828	4.87079	1.43042
	6.27558				6.99644	4.56173		2.25742	1.54568	14.9946
	6.57856				7.6051	5.29978		2.38341	3.48728	13.7409
	7.39389				5.94891	4.62681		1.68739	4.91789	14.9967
	4.70045				6.48215	6.05193		8.05536	32.993	6.21565
	5.8318				6.01805	6.11801		0.866209	1.54538	2.42691
	6.16593				6.83005	6.72226		2.33775	6.02784	1.15317
	6.54254				5.63397	6.31584		4.68853	2.68717	18.8045
	5.16386				5.95825	5.87653		2.61635	20.1489	0.932236
	6.32373				6.57735	6.02251		2.14168	4.95817	13.9766
	5.26288				3.66598			2.84206	2.85528	10.9807
	5.10107				6.20392				15.7199	1.07976
	6.84463				5.3682				1.11492	18.2467
					6.78225				4.03205
					5.50495				1.61502
					4.51196				7.97265
					5.54606				0.981326
					5.70193				3.12335
									1.28036
									36.2213

## Sheet: Supplementary Fig 3
	Supplementary Fig 3b				Supplementary Fig 3c				Supplementary Fig 3e
	Firmicutes/Bacteroidetes				Butyrate producer abundance				Shannon's index
	Ctrl	STEMIT1	STEMIT2		Ctrl	STEMIT1	STEMIT2		STEMIT1(D1-2)	STEMIT1(D3-4)	STEMIT1(D5-6)
	2.24198	1.61502	18.8045		3.06027	1.79583	9.69626		5.83776	6.78225	5.15899
	2.43234	5.6476	4.14175		1.82717	3.69206	6.8287		7.22732	5.50495	6.7824
	1.00109	2.93807	1.46623		7.7762	7.74159	6.51468		7.01932	5.54606	6.47638
	1.51949	1.96357	0.932236		13.8689	10.5008	27.9242		6.09427	5.70193	5.9015
	1.99754	1.5141	3.20911		5.45206	9.17506	7.15043		6.22299	6.27191	6.4991
	2.84206	1.73635	18.0606		3.21161	6.57248	10.852		7.29181	7.07292	5.69635
	1.80331	16.7491	2.68304		1.13358	7.45157	11.8757		4.53851	7.48105	5.71699
	1.09735	2.76437	6.69542		3.0743	15.3866	3.45539		6.64518	5.29193	7.07036
	0.616528	3.60839	8.75299		6.45227	12.3244	2.89386		6.74607	5.43384	7.39842
	5.11592	4.78579	9.22993		3.22921	37.9214	44.1799		7.27339	6.14892	6.4819
	12.5912	2.43398	1.18743		1.44995	5.71657	5.51366		5.94891	7.27358	6.35942
	3.34261	1.90908	1.05105		1.10284	6.92139	3.74814		6.83005	6.63641	5.95825
	2.15711	1.53778	1.72385		2.42076	10.8651	4.22715		6.20392	5.902	4.51196
	1.32998	4.52021	3.03929		13.2088	20.2705	2.1992		5.3682	6.69597
	2.33575	5.48229	1.98596		3.81453	6.9458	5.15033			7.73866
	1.04946	3.38937	1.17647		3.44255	3.55747	6.93706			6.4303
	1.63885	11.5357	29.4393		1.60155	7.34552	27.8194			6.40692
	0.954695	28.1953	13.9766		11.7556	7.04667	29.274			6.15922
	0.854425	43.1214	1.35919		22.7182	11.0794	7.22591			5.83751
	1.57935	8.32653	2.2396		1.12306	14.3204	42.3125			6.09583
	0.780814	2.70759	1.59928		7.81512	30.5275	17.1606			7.20197
	0.699104	82.4497	1.38603		2.41693	8.25088	4.62401			6.5836
	0.779035	3.32887	0.82041		1.71279	3.65367	31.1745			6.68365
	2.36508	7.97265	5.61071		3.9963	28.962	11.1026			6.81344
	0.686586	4.87079	2.57005		3.63893	31.3071	3.86932			5.74921
	1.15849	155.418	1.45721		3.75263	20.2603	21.411			5.21251
	1.25342	9.18314	10.9807		3.57215	5.05196	2.39981			5.7345
	5.04828	1.54568	1.40794		1.31658	41.4468	7.20309			6.45348
	2.25742	3.48727	2.97005		0.80999	7.21053	12.7432			6.1525
	2.38341	3.33942	1.07976		6.50205	6.74607	6.30059			5.22304
	1.68739	0.682089	2.60993		2.74098	8.26971	6.20131			5.58505
	8.05535	4.91789	2.15319		2.29983	19.3523	10.7781			6.99644
	2.4726	0.981326	5.17973		2.07459	15.4128	4.85785			7.6051
	2.61635	1.74373	0.890505		2.43995	5.23225	14.6998			6.01805
	7.09922	32.993	1.43042		3.3195	2.6003	4.58991			5.63397
	1.8528	3.12335	14.9946		4.78175	4.04638	5.00554			6.57735
	0.742024	1.28036	13.7409		17.2835	4.798	2.66211			6.78542
	0.654717	6.22781	14.9967		2.3969	14.8159	16.4865			6.86451
	11.105	3.12882	6.21565		0.84499	6.52159	10.9744			6.07838
	0.944924	4.13656	18.2467		6.38691	13.8761	30.4816			6.83577
	1.34248	1.29074	1.32912		19.1052	20.335	52.7354			5.70668
	3.54973	1.54538	0.764553		35.5403	28.4012	38.8869			6.85828
	1.14251	6.02783	5.97428		3.00272	13.0445	7.55428			6.11255
	1.74444	2.68717	2.42691		1.10284	22.4096	3.17069			6.48215
	2.33775	20.1489	1.15317		0.87613	52.8071	3.09731			3.66598
	3.40694	4.95817	4.99665		13.9494	25.187	7.49068			5.40918
	2.77182	2.85528	1.17452		2.79704	5.00075	8.61649			5.26996
	15.6908	36.2213	1.02399		3.94363	4.61102	5.05405			6.20489
	2.56919	13.6071	1.19622		0.98701	12.5383	58.1298			5.96201
	1.01336	15.7199	0.968315		6.69753	5.58014	19.6559			5.47217
	1.08594	1.28151	1.35083		0.62226	3.11392	1.89633
	2.14168	9.8839	1.33795		20.5346	10.8522	8.82888
	1.55048	1.11492	1.43969		7.08466	1.84437	9.7003
	37.3271	4.03205	0.665052		5.46179	59.4764	11.3865
	2.9072	3.3993	0.259821		0.55945	5.33421	23.8052
	1.38176	4.37254	0.708131		2.40855	14.1103	3.78065
	13.9855	0.901475	2.80256		0.32413	16.8612	10.4208
	0.866209	1.24758	2.98181		4.2105	3.81971	0.71391
	7.70762	0.688731	1.02344		12.0663	3.76955	47.4488
	4.68853	1.70429	4.05373		4.04873	29.8177	58.9343
	3.00409	0.817706	17.2422		4.34647	33.737	39.0699
	2.70328	0.67399	2.44456		4.69143	22.7858	2.47578
	10.6207	2.73062	3.14381		6.64644	3.3838	12.817
	2.37708	0.654724	17.2924		8.37121	48.427	11.7137
	2.44087	2.17561	8.48597		9.69358	4.84998	12.3293
	3.27741	2.44285	1.45758		5.18366	23.9117	9.08164
	2.05502	4.54434			13.9511	78.3003	13.592
	2.80868	0.737258			2.77337	46.1044	7.46848
		7.97126			3.12431	3.07765
		3.1163			5.92777	1.76625
		2.68025				8.17831
		13.5837				10.9107
		21.9731				44.0425
		6.89299				18.2371
		3.94635				17.912
						12.1491
						7.7917

[truncated: 7 more sheets: Supplementary Fig 4, Supplementary Fig 5, Supplementary Fig 6, Supplementary Fig 8, Supplementary Fig 9, Supplementary Fig 10, Supplementary Fig 12]
